# Supplementary material for: 1-(4-Chloro­phenyl­sulfon­yl)-5-(4-fluoro­phen­yl)-5-methyl­imidazolidine-2,4-dione
Source: Acta Crystallogr Sect E Struct Rep Online. 2009 Mar 25;65(Pt 4):o858–9. doi: 10.1107/S160053680901037X (PMC2968985; doi:10.1107/S160053680901037X)
Supplement: Supplementary file 2 [file e-65-0o858-Isup2.hkl]

# 
# h,k,l, Fc-squared, Fo-squared, sigma(Fo-squared) and status flag 
# 
data_I
_shelx_title ' 10HSC3  IPDS2  -100DEGC' 
_shelx_refln_list_code          4 
_shelx_F_calc_maximum      255.40 
_exptl_crystal_F_000       784.00 
_reflns_d_resolution_high  0.7269 
 
loop_ 
 _symmetry_equiv_pos_as_xyz 
 'x, y, z' 
 '-x, -y, -z' 
 
_cell_length_a     9.6959 
_cell_length_b    10.0066 
_cell_length_c    16.6269 
_cell_angle_alpha  92.098 
_cell_angle_beta   93.630 
_cell_angle_gamma 103.056 
 
_shelx_F_squared_multiplier     1.000 
 
loop_ 
 _refln_index_h 
 _refln_index_k 
 _refln_index_l 
 _refln_F_squared_calc 
 _refln_F_squared_meas 
 _refln_F_squared_sigma 
 _refln_observed_status 
   1   0   0        0.14        1.77      4.61 o 
   2   0   0      240.66      218.55      9.28 o 
   3   0   0       87.84       91.11      7.29 o 
   4   0   0     1013.01      871.45     13.65 o 
   5   0   0       30.05       27.53      8.22 o 
   6   0   0     2882.39     2923.94     41.06 o 
   7   0   0        4.31        2.89      8.21 o 
   8   0   0      890.07      915.73     10.65 o 
   9   0   0        0.03       -5.23      8.82 o 
  10   0   0       36.66       34.15      9.57 o 
  11   0   0       23.09       24.28     10.51 o 
  12   0   0      218.74      215.40     12.35 o 
 -13   1   0       47.48       49.61     14.73 o 
 -12   1   0        0.42        3.81     10.50 o 
 -11   1   0      257.56      261.45     12.56 o 
 -10   1   0       25.49       33.46      9.70 o 
  -9   1   0     1020.42     1021.12     29.01 o 
  -8   1   0       25.05       23.51      9.18 o 
  -7   1   0      150.00      160.33     10.50 o 
  -6   1   0        1.16        2.44      9.08 o 
  -5   1   0       96.28       93.44      7.55 o 
  -4   1   0       22.48       23.57      6.96 o 
  -3   1   0    14837.94    14506.21    137.36 o 
  -2   1   0       16.58       13.47     10.18 o 
  -1   1   0     4301.30     4013.97     42.23 o 
   0   1   0       11.37       12.20      5.44 o 
   1   1   0    21188.89    21730.87    560.13 o 
   2   1   0       80.72       71.43      6.90 o 
   3   1   0     5521.46     5490.84     46.57 o 
   4   1   0      185.23      175.69     10.11 o 
   5   1   0     2383.72     2594.18     54.77 o 
   6   1   0        2.12        8.72      6.95 o 
   7   1   0      887.08      970.31     19.80 o 
   8   1   0       24.92       24.28      7.63 o 
   9   1   0      255.90      266.36      9.69 o 
  10   1   0        7.73        9.71      9.73 o 
  11   1   0        0.74        1.12     10.73 o 
  12   1   0        0.03       -2.11     13.70 o 
 -13   2   0        5.78        1.68     15.20 o 
 -12   2   0       53.22       63.07     13.52 o 
 -11   2   0        0.11        6.53     11.31 o 
 -10   2   0        5.46        2.04      9.59 o 
  -9   2   0        5.53        7.57      7.89 o 
  -8   2   0     2272.97     2288.91     50.08 o 
  -7   2   0        0.28        3.71      8.75 o 
  -6   2   0     8163.47     8880.88    150.31 o 
  -5   2   0      103.47      106.97      8.47 o 
  -4   2   0     1740.34     1986.41     21.33 o 
  -3   2   0       55.43       55.53      8.22 o 
  -2   2   0     3617.04     3518.60     44.39 o 
  -1   2   0       20.79       17.65      8.83 o 
   0   2   0     6479.17     5845.85     76.70 o 
   1   2   0      111.84       92.32      6.77 o 
   2   2   0     1765.50     1821.42     21.51 o 
   3   2   0        0.04       -1.80      6.93 o 
   4   2   0       11.74       18.00      7.18 o 
   5   2   0      168.68      169.97      8.56 o 
   6   2   0      137.40      150.37      9.81 o 
   7   2   0       34.76       35.29      7.89 o 
   8   2   0      912.48      923.33     15.06 o 
   9   2   0        1.38        3.67     10.11 o 
  10   2   0       38.87       53.89     11.19 o 
  11   2   0       36.65       31.91     10.31 o 
  12   2   0      252.12      242.02     13.47 o 
 -13   3   0      100.97      102.91     15.42 o 
 -12   3   0        4.93        8.94     13.48 o 
 -11   3   0        0.17        4.79     12.52 o 
 -10   3   0      126.72      127.53     10.17 o 
  -9   3   0     2177.21     2308.98     44.11 o 
  -8   3   0       49.93       55.41      9.56 o 
  -7   3   0     2458.10     2561.36     27.23 o 
  -6   3   0       37.50       38.78      8.30 o 
  -5   3   0    17469.34    19243.49     76.68 o 
  -4   3   0      110.23      110.97      8.89 o 
  -3   3   0     3993.32     3626.54     37.74 o 
  -2   3   0       17.55       17.83      8.16 o 
  -1   3   0     2645.82     2140.35     37.16 o 
   0   3   0       16.57       19.94      6.63 o 
   1   3   0     2605.35     2806.00     17.26 o 
   2   3   0     1775.88     1711.90     13.82 o 
   4   3   0        0.02        7.55      7.00 o 
   5   3   0       89.77       84.90      7.41 o 
   6   3   0       50.35       45.93      7.12 o 
   7   3   0       27.40       27.60      7.42 o 
   8   3   0      411.99      409.05     10.78 o 
   9   3   0      154.04      146.83     10.98 o 
  10   3   0        0.09       -3.97     10.51 o 
  11   3   0      178.52      175.41     12.29 o 
 -13   4   0        0.34       10.20     14.09 o 
 -12   4   0        6.83       10.45     12.18 o 
 -11   4   0        2.13        5.07     11.24 o 
 -10   4   0     1690.02     1666.56     16.14 o 
  -9   4   0       96.41       95.58      9.84 o 
  -8   4   0      829.16      877.29     12.92 o 
  -7   4   0        1.00        0.83     10.31 o 
  -6   4   0      956.93      840.49     14.67 o 
  -5   4   0        6.52       13.26      8.15 o 
  -4   4   0       83.81       52.84      8.31 o 
  -3   4   0       21.95       23.49      8.86 o 
  -2   4   0      760.18      737.69     11.79 o 
  -1   4   0      591.23      596.94     18.87 o 
   0   4   0      815.37     1033.53     20.42 o 
   1   4   0      355.83      392.06     10.46 o 
   2   4   0       94.95      136.81      7.11 o 
   3   4   0        8.09       11.58      6.32 o 
   4   4   0      783.24      703.61      9.89 o 
   5   4   0      563.43      563.17      9.83 o 
   6   4   0       32.54       47.36      7.91 o 
   7   4   0        4.02        3.33      7.72 o 
   8   4   0        1.42       11.39      9.09 o 
   9   4   0       37.09       45.43      8.96 o 
  10   4   0      342.82      358.73     11.76 o 
  11   4   0       22.52       11.09     13.89 o 
 -13   5   0      149.46      123.59     17.82 o 
 -12   5   0       35.52       34.69     13.16 o 
 -11   5   0      253.36      246.22     12.32 o 
 -10   5   0       28.99       27.15     11.89 o 
  -9   5   0       68.24       79.09     10.19 o 
  -8   5   0      110.37      106.01      9.92 o 
  -7   5   0        0.01        4.73      9.97 o 
  -6   5   0       60.16       65.67      8.72 o 
  -5   5   0      354.29      411.17     10.24 o 
  -4   5   0      131.23      126.71      9.61 o 
  -3   5   0     3363.46     3748.05     56.94 o 
  -2   5   0        1.04        4.89      7.57 o 
  -1   5   0      253.88      238.19     10.39 o 
   0   5   0       45.75       42.00      7.41 o 
   1   5   0     3112.35     3364.87     49.37 o 
   2   5   0       78.85       98.44      8.26 o 
   3   5   0     1059.68     1082.43     19.06 o 
   4   5   0        3.98        5.90      8.16 o 
   5   5   0     2904.09     2939.25     13.42 o 
   6   5   0      102.67      109.82      9.56 o 
   7   5   0        0.71        1.40      8.82 o 
   8   5   0       87.82       82.61      9.75 o 
   9   5   0       63.72       74.05     11.78 o 
  10   5   0        4.99        1.38     10.85 o 
 -12   6   0      114.99      115.76     15.16 o 
 -11   6   0        3.37        6.14     13.52 o 
 -10   6   0        0.65        2.38     11.51 o 
  -9   6   0       18.24       21.40     10.55 o 
  -8   6   0      818.44      908.65     13.53 o 
  -7   6   0       35.74       29.10      9.39 o 
  -6   6   0      774.56      766.27     14.91 o 
  -5   6   0       15.36       16.90      9.34 o 
  -4   6   0      162.17      231.71     10.98 o 
  -3   6   0       72.96       66.94      9.75 o 
  -2   6   0     2291.04     2332.00     59.21 o 
  -1   6   0       26.58       31.79      8.30 o 
   0   6   0      118.49      129.70      7.57 o 
   1   6   0      131.30      130.41      7.19 o 
   2   6   0     1026.46     1018.97     11.50 o 
   3   6   0      101.69       97.26      7.21 o 
   4   6   0      454.45      452.86      9.24 o 
   5   6   0      283.45      312.87     11.15 o 
   6   6   0      129.05      120.72      8.35 o 
   7   6   0      108.05      117.99     10.29 o 
   8   6   0      337.26      332.58     11.00 o 
   9   6   0        3.21       17.95     11.40 o 
  10   6   0      256.62      244.69     12.29 o 
 -12   7   0        0.05       -1.38     15.34 o 
 -11   7   0       12.94       14.41     14.42 o 
 -10   7   0        1.95        5.22     12.45 o 
  -9   7   0      396.76      408.26     14.00 o 
  -8   7   0        6.10        7.62     11.00 o 
  -7   7   0     1037.96     1085.66     29.08 o 
  -6   7   0       85.13       71.66      9.86 o 
  -5   7   0      231.59      203.96     10.93 o 
  -4   7   0       20.47       25.66     11.87 o 
  -3   7   0       82.23       82.42      8.19 o 
  -2   7   0        2.10        2.05      6.94 o 
  -1   7   0     2157.73     2339.36     24.65 o 
   0   7   0      192.69      188.51      8.12 o 
   1   7   0     2340.09     2339.97     35.72 o 
   2   7   0      383.05      390.10      8.39 o 
   3   7   0      763.75      690.96     16.16 o 
   4   7   0        4.59        0.05      8.20 o 
   5   7   0       35.90       40.21      8.78 o 
   6   7   0      234.33      223.71      9.26 o 
   7   7   0       12.84        4.61     10.34 o 
   8   7   0       63.04       66.26     10.41 o 
   9   7   0        1.80        3.10     13.68 o 
 -12   8   0       50.07       42.55     16.67 o 
 -11   8   0        0.52        2.93     16.31 o 
 -10   8   0      114.84      106.26     15.13 o 
  -9   8   0       12.31       12.63     16.31 o 
  -8   8   0       17.90       19.87     12.46 o 
  -7   8   0        6.85        8.89     13.91 o 
  -6   8   0      999.81      999.29     16.24 o 
  -5   8   0       33.23       19.07     12.92 o 
  -4   8   0      287.78      302.13     10.62 o 
  -3   8   0        1.11        0.01      9.14 o 
  -2   8   0      387.30      378.61     11.12 o 
  -1   8   0      509.15      544.44     10.58 o 
   0   8   0       16.87       23.36      7.91 o 
   1   8   0      177.59      218.47      8.77 o 
   2   8   0     1632.04     1632.21     24.53 o 
   3   8   0       61.59       45.13      7.88 o 
   4   8   0       11.48       21.02     10.01 o 
   5   8   0        0.51        8.68     10.66 o 
   6   8   0       45.79       46.03     10.37 o 
   7   8   0        0.18       -7.31     10.19 o 
   8   8   0       11.87       13.27     12.23 o 
 -11   9   0       11.16        9.53     19.55 o 
 -10   9   0       11.97       16.23     19.76 o 
  -9   9   0      500.84      494.88     28.61 o 
  -8   9   0        2.11        3.76     15.31 o 
  -7   9   0       20.56       21.31     14.74 o 
  -6   9   0       90.40      101.97     12.34 o 
  -5   9   0     5607.18     6116.27    234.22 o 
  -4   9   0        2.99        4.24     11.17 o 
  -3   9   0       11.77       21.90      9.57 o 
  -2   9   0       23.97       15.63     10.29 o 
  -1   9   0      776.27      836.07     23.71 o 
   0   9   0      201.59      245.43     10.25 o 
   1   9   0       42.04       34.69      7.93 o 
   2   9   0       78.67       65.64      9.01 o 
   3   9   0      358.01      371.66     10.10 o 
   4   9   0       12.93       19.01      9.02 o 
   5   9   0       28.94       26.10      8.74 o 
   6   9   0      361.73      362.10     10.35 o 
   7   9   0      213.89      203.79     10.84 o 
 -11  10   0        1.67        6.45     23.17 o 
 -10  10   0        0.64        6.82     33.57 o 
  -9  10   0        0.09       -2.06     18.07 o 
  -8  10   0      131.59      137.73     17.31 o 
  -7  10   0       10.08       21.52     13.13 o 
  -6  10   0      448.74      444.32     27.77 o 
  -5  10   0       38.34       26.12     14.90 o 
  -4  10   0     1125.98     1210.84     35.92 o 
  -3  10   0      385.05      406.15     10.77 o 
  -2  10   0     1417.64     1560.27     25.37 o 
  -1  10   0        0.74        3.00     10.68 o 
   0  10   0       42.11       55.05      9.52 o 
   1  10   0       96.70       86.21      9.44 o 
   2  10   0      114.61      105.39      8.89 o 
   3  10   0       64.29       68.30     11.36 o 
   4  10   0       16.12       12.14     12.12 o 
   5  10   0       74.29       57.44      9.98 o 
   6  10   0       10.49        7.29     10.36 o 
 -10  11   0        1.47        3.86     21.16 o 
  -9  11   0       33.87       36.27     19.37 o 
  -8  11   0        0.63       16.14     18.52 o 
  -7  11   0      625.37      614.59     25.88 o 
  -6  11   0       47.27       38.60     13.85 o 
  -5  11   0        3.37        4.94     16.09 o 
  -4  11   0        4.23       11.62     12.65 o 
  -3  11   0       22.93       35.76     12.46 o 
  -2  11   0      153.56      125.46     12.45 o 
  -1  11   0      430.78      418.69     11.56 o 
   0  11   0       20.01       31.81     10.24 o 
   1  11   0        5.98       16.28      9.50 o 
   2  11   0       46.17       41.16     10.91 o 
   3  11   0      274.27      295.88     11.93 o 
   4  11   0        0.38       11.57     13.60 o 
   5  11   0       14.03       17.76     10.24 o 
  -8  12   0      180.25      137.10     20.78 o 
  -7  12   0        2.84        6.10     18.88 o 
  -6  12   0       20.68       28.20     15.02 o 
  -5  12   0        0.25        7.79     12.39 o 
  -4  12   0       38.46       34.61     17.17 o 
  -3  12   0       17.22       35.98     17.62 o 
  -2  12   0      114.31      135.26     13.65 o 
  -1  12   0       21.29       33.12     13.78 o 
   0  12   0       56.22       68.87     12.73 o 
   1  12   0        7.43        1.96     11.66 o 
   2  12   0       62.97       65.95     11.14 o 
   3  12   0       65.05       68.63     11.92 o 
  -6  13   0        7.09       14.19     16.37 o 
  -5  13   0       32.98       48.18     19.85 o 
  -4  13   0       35.96       54.09     15.99 o 
  -3  13   0        0.11        3.34     15.67 o 
  -2  13   0        3.81        1.58     15.99 o 
  -1  13   0      189.63      164.04     17.47 o 
   0  13   0       10.30       14.13     12.67 o 
   1  13   0      172.64      157.71     13.88 o 
  -1 -13   1       82.42       61.97     13.25 o 
   0 -13   1       19.01       27.11     11.87 o 
   1 -13   1        0.04        7.06     13.67 o 
   2 -13   1        9.11        9.51     13.36 o 
   3 -13   1      155.49      164.93     13.85 o 
   4 -13   1        0.14        1.91     19.33 o 
   5 -13   1      237.49      240.04     16.55 o 
   6 -13   1        0.83       12.22     19.87 o 
  -3 -12   1        3.52        6.66     11.57 o 
  -2 -12   1       40.00       39.19     10.53 o 
  -1 -12   1      116.90      108.51     13.09 o 
   0 -12   1       17.23       20.27     12.56 o 
   1 -12   1        7.93       15.63     11.78 o 
   2 -12   1        8.31        9.40     13.77 o 
   3 -12   1       38.87       25.00     15.30 o 
   4 -12   1       84.46       85.30     17.15 o 
   5 -12   1       59.17       56.02     14.67 o 
   6 -12   1      103.83      112.46     18.82 o 
   7 -12   1       24.74       34.23     15.23 o 
   8 -12   1       69.51       60.63     20.57 o 
  -5 -11   1       78.63       69.58     13.05 o 
  -4 -11   1        0.06        4.44      9.91 o 
  -3 -11   1      552.00      574.45     22.20 o 
  -2 -11   1       25.00       37.91      9.64 o 
  -1 -11   1       32.85       36.45     11.50 o 
   0 -11   1       91.37       98.11     10.36 o 
   1 -11   1       32.70       27.87      9.38 o 
   2 -11   1       14.21       21.22     12.00 o 
   3 -11   1       20.51       16.42     12.57 o 
   4 -11   1       40.83       73.38     15.89 o 
   5 -11   1      971.71     1052.63     20.17 o 
   6 -11   1      287.30      291.21     17.54 o 
   7 -11   1      534.35      532.98     35.18 o 
   8 -11   1       12.08        7.25     18.31 o 
   9 -11   1       20.37       19.09     19.54 o 
  10 -11   1        0.85        4.08     30.19 o 
  -6 -10   1       11.54       11.16     10.65 o 
  -5 -10   1      125.37      118.96     10.84 o 
  -4 -10   1      192.47      207.16     11.28 o 
  -3 -10   1      134.16      154.74      9.57 o 
  -2 -10   1        4.64       11.56      8.79 o 
  -1 -10   1       56.13       75.53      9.42 o 
   0 -10   1       13.53       22.59     10.25 o 
   1 -10   1        0.02        3.32     10.20 o 
   2 -10   1       31.69       29.71      9.61 o 
   3 -10   1       45.29       53.66     11.77 o 
   4 -10   1       67.48       77.52     12.14 o 
   5 -10   1        8.62       11.44     14.75 o 
   6 -10   1      297.73      275.11     16.56 o 
   7 -10   1        0.48        2.92     15.80 o 
   8 -10   1      796.04      841.36     50.66 o 
   9 -10   1       20.84       19.66     18.05 o 
  10 -10   1       63.53       60.13     19.95 o 
  11 -10   1        3.03        5.25     36.55 o 
  -7  -9   1       83.95       90.29     11.41 o 
  -6  -9   1        0.42        1.30     12.60 o 
  -5  -9   1       16.50       23.57     10.30 o 
  -4  -9   1        0.71        0.49      9.68 o 
  -3  -9   1      215.84      227.72      9.56 o 
  -2  -9   1       14.03       13.41      8.78 o 
  -1  -9   1       78.17       90.13      8.07 o 
   0  -9   1      170.87      157.40     10.33 o 
   1  -9   1      577.74      608.41     11.61 o 
   2  -9   1       28.58       48.10      8.83 o 
   3  -9   1       12.07       24.90     10.28 o 
   4  -9   1       42.16       61.46     12.79 o 
   5  -9   1     1592.31     1743.88     31.43 o 
   6  -9   1        3.66       -0.84     14.80 o 
   7  -9   1      321.78      340.04     18.58 o 
   8  -9   1        2.02        0.39     15.41 o 
   9  -9   1      607.34      568.57     18.74 o 
  10  -9   1        2.07        4.09     15.68 o 
  11  -9   1        7.20        5.12     17.79 o 
  -8  -8   1       78.81       60.99     12.34 o 
  -7  -8   1       18.63       20.33     10.11 o 
  -6  -8   1       10.40       15.03      9.25 o 
  -5  -8   1       90.43       92.19      8.34 o 
  -4  -8   1      227.12      221.86      8.23 o 
  -3  -8   1      143.98      116.18      8.29 o 
  -2  -8   1       91.96      108.86      8.41 o 
  -1  -8   1       26.62       14.49      8.06 o 
   0  -8   1      104.92      137.82      8.48 o 
   1  -8   1      285.76      316.19      9.11 o 
   2  -8   1     3068.31     3290.49     80.33 o 
   3  -8   1       47.60       34.91     10.85 o 
   4  -8   1        0.16        9.40      9.11 o 
   5  -8   1        4.08        5.56     11.91 o 
   6  -8   1      123.45      128.65     13.19 o 
   7  -8   1        1.26        2.11     12.56 o 
   8  -8   1      285.06      290.22     13.10 o 
   9  -8   1        0.01        2.28     12.08 o 
  10  -8   1       48.25       52.99     14.04 o 
  11  -8   1        0.58        3.91     17.33 o 
  12  -8   1      164.60      141.66     26.34 o 
  -9  -7   1       91.76       82.87     11.53 o 
  -8  -7   1       19.67       22.38      9.50 o 
  -7  -7   1      213.29      228.93     10.63 o 
  -6  -7   1        0.23        4.21      9.41 o 
  -5  -7   1     1854.48     1838.73     11.66 o 
  -4  -7   1      201.35      201.05      8.14 o 
  -3  -7   1      444.52      432.61      9.99 o 
  -2  -7   1      241.38      275.72      9.41 o 
  -1  -7   1     1375.61     1545.85     11.83 o 
   0  -7   1      317.57      310.17      8.64 o 
   1  -7   1     2237.48     2455.50     29.59 o 
   2  -7   1       18.01       21.07      6.98 o 
   3  -7   1     1156.72     1268.88     22.24 o 
   4  -7   1       36.17       44.81      9.82 o 
   5  -7   1      197.24      203.19     10.96 o 
   6  -7   1       22.11       20.62     10.08 o 
   7  -7   1     1868.76     1889.93     38.80 o 
   8  -7   1       61.84       62.09     12.04 o 
   9  -7   1        2.08        8.01     12.34 o 
  10  -7   1        0.02       -1.04     12.58 o 
  11  -7   1      527.93      505.21     16.27 o 
  12  -7   1        3.09        7.50     19.99 o 
 -10  -6   1       66.36       59.42     13.05 o 
  -9  -6   1       63.30       48.41     11.46 o 
  -8  -6   1       40.13       48.60     10.32 o 
  -7  -6   1       73.74       83.33      9.47 o 
  -6  -6   1      675.45      663.47     10.57 o 
  -5  -6   1       48.90       53.54      8.46 o 
  -4  -6   1     1244.63     1208.54     16.11 o 
  -3  -6   1      103.94      106.10      8.06 o 
  -2  -6   1      794.99      870.78     12.05 o 
  -1  -6   1       43.44       43.88      7.24 o 
   0  -6   1       36.49       47.10      9.22 o 
   1  -6   1       45.34       56.57      6.81 o 
   2  -6   1      161.65      190.53      8.45 o 
   3  -6   1      253.72      247.77      8.99 o 
   4  -6   1      158.52      152.24      8.57 o 
   5  -6   1        5.41        8.67      9.05 o 
   6  -6   1       33.80       35.27      9.57 o 
   7  -6   1       31.17       29.64      9.24 o 
   8  -6   1      188.12      174.00     12.06 o 
   9  -6   1       20.76       18.69     11.33 o 
  10  -6   1      435.76      436.37     14.52 o 
  11  -6   1        1.27       -3.46     14.26 o 
  12  -6   1      393.20      373.20     24.67 o 
 -10  -5   1        0.06        4.11     13.24 o 
  -9  -5   1       30.85       35.55     10.41 o 
  -8  -5   1        3.27       11.24      9.75 o 
  -7  -5   1      519.24      529.58     11.06 o 
  -6  -5   1      199.32      203.18      8.82 o 
  -5  -5   1     1980.11     2027.00     30.95 o 
  -4  -5   1      365.64      365.70      9.32 o 
  -3  -5   1      182.96      251.44      7.99 o 
  -2  -5   1      215.52      220.37      7.89 o 
  -1  -5   1     3677.28     3649.89     71.78 o 
   0  -5   1       97.86      100.73      8.38 o 
   1  -5   1      384.12      336.55      8.81 o 
   2  -5   1       11.81       18.73      6.77 o 
   3  -5   1      676.18      791.40     14.81 o 
   4  -5   1      180.71      189.85      9.65 o 
   5  -5   1     1000.88     1206.14     33.10 o 
   6  -5   1       11.80       18.97      8.79 o 
   7  -5   1     1292.07     1226.52     15.28 o 
   8  -5   1       41.58       42.62      9.61 o 
   9  -5   1       65.27       67.80     10.77 o 
  10  -5   1       32.10       31.26     11.80 o 
  11  -5   1      345.20      353.49     13.11 o 
  12  -5   1        0.11        7.70     15.73 o 
  13  -5   1      696.41      585.90     56.77 o 
 -11  -4   1       75.88       67.88     11.37 o 
 -10  -4   1      235.92      247.40     12.09 o 
  -9  -4   1        0.38        4.26      9.85 o 
  -8  -4   1      662.04      670.20     10.65 o 
  -7  -4   1      109.11      108.58      7.88 o 
  -6  -4   1      892.12      852.62     15.07 o 
  -5  -4   1       87.37       82.77      7.79 o 
  -4  -4   1      518.90      505.77      9.15 o 
  -3  -4   1       24.38       25.38      6.35 o 
  -2  -4   1     1802.09     1800.26     28.58 o 
  -1  -4   1       81.19       74.37      6.06 o 
   0  -4   1     2835.18     2644.31     42.45 o 
   1  -4   1      345.05      333.22      9.60 o 
   2  -4   1      592.05      675.41     11.00 o 
   3  -4   1        1.13        3.78      8.45 o 
   4  -4   1      462.37      605.31     12.02 o 
   5  -4   1        6.70        7.35      8.01 o 
   6  -4   1     4966.45     5353.38     57.17 o 
   7  -4   1      100.07       99.44      9.47 o 
   8  -4   1     1752.06     1863.79     25.79 o 
   9  -4   1       56.67       59.09      9.76 o 
  10  -4   1      367.56      403.03     13.00 o 
  11  -4   1       44.36       51.11     11.70 o 
  12  -4   1     1099.06     1063.32     25.06 o 
  13  -4   1       27.84       29.54     20.28 o 
 -11  -3   1       28.74       36.17     10.75 o 
 -10  -3   1        4.06       -3.90     10.58 o 
  -9  -3   1      660.49      659.78     13.38 o 
  -8  -3   1       16.45       18.87      7.31 o 
  -7  -3   1       22.95       21.20      7.44 o 
  -6  -3   1       85.01       93.30      7.82 o 
  -5  -3   1        6.17        1.72      6.55 o 
  -4  -3   1       51.06       52.52      8.02 o 
  -3  -3   1     3587.23     3512.00     40.52 o 
  -2  -3   1        9.88        9.30      7.77 o 
  -1  -3   1     3415.49     3491.64     54.29 o 
   0  -3   1        6.24        9.75      6.43 o 
   1  -3   1       73.88       54.26      8.09 o 
   2  -3   1       91.71       85.70      8.20 o 
   3  -3   1      114.29      103.11      8.20 o 
   4  -3   1       23.33       20.61      8.20 o 
   5  -3   1     3749.68     3946.05     39.62 o 
   6  -3   1        2.44        4.93      8.11 o 
   7  -3   1     1886.19     2000.94     42.10 o 
   8  -3   1        1.09        1.64      9.53 o 
   9  -3   1     1368.49     1400.66     26.18 o 
  10  -3   1       64.97       68.21     11.68 o 
  11  -3   1      611.66      601.10     13.48 o 
  12  -3   1        0.04        4.04     12.31 o 
  13  -3   1       18.46       26.58     16.93 o 
 -12  -2   1      144.08      138.87     14.23 o 
 -11  -2   1        4.91       -1.71     12.44 o 
 -10  -2   1       32.58       39.26     10.10 o 
  -9  -2   1        5.89       15.24      9.21 o 
  -8  -2   1      672.03      667.90     22.00 o 
  -7  -2   1       67.62       69.30      7.93 o 
  -6  -2   1      269.24      326.43      8.53 o 
  -5  -2   1        1.79        1.28      6.50 o 
  -4  -2   1     7792.67     7911.70    147.19 o 
  -3  -2   1      791.25      753.66     10.27 o 
  -2  -2   1       38.52       41.26      7.09 o 
  -1  -2   1       41.59       39.13      7.27 o 
   0  -2   1    26150.99    28971.43    316.98 o 
   1  -2   1       79.79       68.58      8.25 o 
   2  -2   1     2990.83     3020.80     27.81 o 
   3  -2   1        6.15        6.86      7.73 o 
   4  -2   1      114.90      108.00      8.01 o 
   5  -2   1       97.38      107.40      8.76 o 
   6  -2   1     9246.41    10123.51    198.33 o 
   7  -2   1       48.30       48.31      8.32 o 
   8  -2   1     3596.56     3741.63    102.88 o 
   9  -2   1        1.39        2.62      8.75 o 
  10  -2   1      102.62      129.12     10.02 o 
  11  -2   1        0.94        5.17     11.91 o 
  12  -2   1      792.30      793.18     19.57 o 
  13  -2   1       46.43       44.34     16.18 o 
 -12  -1   1       43.80       25.11     13.69 o 
 -11  -1   1        6.73       16.49     12.08 o 
 -10  -1   1       88.00      102.84      9.07 o 
  -9  -1   1      190.94      194.18      8.63 o 
  -8  -1   1        0.33        4.71      9.05 o 
  -7  -1   1        0.95        4.29      7.54 o 
  -6  -1   1      270.29      276.78     12.18 o 
  -5  -1   1      917.65      874.23     13.80 o 
  -4  -1   1      212.63      181.26      6.90 o 
  -3  -1   1      442.33      322.40      7.69 o 
  -2  -1   1       66.37       65.61      8.30 o 
  -1  -1   1     1438.31     1322.95     16.06 o 
   0  -1   1       17.16       15.01      5.83 o 
   1  -1   1     9702.64     8386.24    161.16 o 
   2  -1   1        0.00        1.80      7.89 o 
   4  -1   1      148.87      144.45      8.98 o 
   5  -1   1     3825.45     3732.28     74.79 o 
   6  -1   1        4.22        7.75      8.37 o 
   7  -1   1      138.28      159.60      9.07 o 
   8  -1   1      195.21      186.78     11.30 o 
   9  -1   1       79.98      103.61      9.50 o 
  10  -1   1        2.46        7.73      9.52 o 
  11  -1   1      338.15      387.01     25.38 o 
  12  -1   1       43.65       40.79     11.78 o 
  13  -1   1       63.05       46.79     12.82 o 
 -12   0   1       15.00       16.39     13.20 o 
 -11   0   1        7.97       11.16     11.82 o 
 -10   0   1        0.22       -5.23     10.44 o 
  -9   0   1       30.23       30.37      8.74 o 
  -8   0   1     1541.93     1516.23     23.86 o 
  -7   0   1      163.07      157.55      7.43 o 
  -6   0   1      553.72      558.70     11.68 o 
  -5   0   1       54.35       48.67      7.90 o 
  -4   0   1     2132.98     2109.76     36.07 o 
  -3   0   1       14.73       12.47      6.17 o 
  -2   0   1       61.41       57.60      7.90 o 
  -1   0   1        5.34        6.84      5.31 o 
   1   0   1        0.66        4.71      6.28 o 
   2   0   1      277.53      233.91     10.27 o 
   3   0   1      317.34      298.35      9.56 o 
   4   0   1    10839.82    11106.96    170.56 o 
   5   0   1      196.79      199.17      8.36 o 
   6   0   1        0.86        3.20      7.99 o 
   7   0   1      116.43      119.35     10.30 o 
   8   0   1       20.03       32.79      8.28 o 
   9   0   1       16.50       16.66      8.80 o 
  10   0   1      102.90      107.33      9.89 o 
  11   0   1        4.41       15.30     11.69 o 
  12   0   1      169.56      152.09     12.75 o 
 -13   1   1       70.54       70.81     13.74 o 
 -12   1   1       51.45       50.81     10.94 o 
 -11   1   1       24.32       33.61     11.52 o 
 -10   1   1        8.56       11.21     10.75 o 
  -9   1   1       21.98       31.33      7.86 o 
  -8   1   1        4.03        6.24      8.93 o 
  -7   1   1      225.31      205.22     10.44 o 
  -6   1   1       65.67       67.55      8.30 o 
  -5   1   1      508.63      532.47     11.47 o 
  -4   1   1       28.58       35.29      8.95 o 
  -3   1   1    17195.60    17058.04    161.36 o 
  -2   1   1        7.35        8.89      6.62 o 
  -1   1   1     3808.66     3078.48     86.40 o 
   0   1   1        7.78        5.74      5.56 o 
   1   1   1    13175.04    12441.27     98.92 o 
   2   1   1       20.84       19.53      6.74 o 
   3   1   1       75.78      103.29      7.18 o 
   4   1   1       30.58       45.93      8.28 o 
   5   1   1     1454.01     1448.76     34.14 o 
   6   1   1      181.17      184.89      8.13 o 
   7   1   1       25.91       33.48      7.09 o 
   8   1   1      120.00      120.87      8.73 o 
   9   1   1       91.30       83.19      9.07 o 
  10   1   1        6.60       14.15      9.83 o 
  11   1   1      304.64      324.87     15.45 o 
  12   1   1       59.11       71.66     16.06 o 
 -13   2   1        0.32        7.63     15.13 o 
 -12   2   1        0.84        4.09     12.75 o 
 -11   2   1        1.76        5.53     10.46 o 
 -10   2   1      839.09      868.72     21.18 o 
  -9   2   1        0.42       -4.65      9.73 o 
  -8   2   1      857.66      903.94     23.20 o 
  -7   2   1       15.00       16.70      7.60 o 
  -6   2   1     4050.74     4075.17    111.02 o 
  -5   2   1      142.96      147.93      8.58 o 
  -4   2   1     9235.76     9041.10    141.36 o 
  -3   2   1        4.12        6.52      6.30 o 
  -2   2   1    65231.34    79673.66    239.98 o 
  -1   2   1      251.20      239.75     13.58 o 
   0   2   1       17.97       23.07      6.76 o 
   1   2   1       87.14       78.22      6.94 o 
   2   2   1    24055.17    24905.32    254.28 o 
   3   2   1       32.92       35.14      6.12 o 
   4   2   1     3089.63     2927.41     30.68 o 
   5   2   1      167.56      159.58      8.87 o 
   6   2   1        5.25       32.95      8.36 o 
   7   2   1       67.81       65.72      7.96 o 
   8   2   1        3.37       12.04      8.39 o 
   9   2   1        9.94        7.46      8.86 o 
  10   2   1      125.22      141.77     11.63 o 
  11   2   1       19.54       20.65     10.35 o 
  12   2   1      145.03      138.51     13.13 o 
 -13   3   1        3.57        4.17     15.07 o 
 -12   3   1       30.65       26.48     11.79 o 
 -11   3   1      695.78      766.86     23.84 o 
 -10   3   1        4.25       10.26      9.79 o 
  -9   3   1       36.40       37.27     10.23 o 
  -8   3   1        2.95        3.02      8.87 o 
  -7   3   1     1360.21     1431.34     22.34 o 
  -6   3   1       38.87       49.58      8.16 o 
  -5   3   1     2018.14     1885.17     18.19 o 
  -4   3   1      219.92      207.86      8.69 o 
  -3   3   1     2979.69     2979.39     42.44 o 
  -2   3   1        0.62       -0.80      8.59 o 
  -1   3   1       13.56       17.13      8.24 o 
   0   3   1       35.98       34.26      6.23 o 
   1   3   1     1805.69     1603.24     14.49 o 
   2   3   1      103.48       97.42      8.32 o 
   3   3   1       17.92       38.87     12.30 o 
   4   3   1       87.28       98.15      8.01 o 
   5   3   1      167.31      176.78      6.87 o 
   6   3   1       54.99       59.75      7.77 o 
   7   3   1      369.78      368.16     17.08 o 
   8   3   1       13.84       14.84      8.70 o 
   9   3   1      319.50      324.38     11.34 o 
  10   3   1        7.71        9.60     10.45 o 
  11   3   1        3.94        6.74     12.03 o 
 -13   4   1        2.93        8.69     13.32 o 
 -12   4   1      321.22      296.79     12.75 o 
 -11   4   1       26.78       31.41     11.56 o 
 -10   4   1     1378.94     1419.92     19.07 o 
  -9   4   1       31.42       29.08      9.87 o 
  -8   4   1       21.58       49.10     14.28 o 
  -7   4   1       85.14       82.03      9.28 o 
  -6   4   1      662.73      711.38     13.04 o 
  -5   4   1        0.17        0.11      8.29 o 
  -3   4   1       23.46       31.34     11.13 o 
  -2   4   1       53.00       95.82     11.58 o 
  -1   4   1      340.95      340.37      9.56 o 
   0   4   1     1778.64     1925.83     18.40 o 
   1   4   1      377.28      384.71     13.00 o 
   2   4   1      342.96      262.41      8.58 o 
   3   4   1       30.45       25.92      5.94 o 
   4   4   1        1.27        5.52      7.07 o 
   5   4   1       29.06       29.47      7.02 o 
   6   4   1      509.57      530.62     17.49 o 
   7   4   1      452.17      478.20     10.64 o 
   8   4   1     1180.30     1204.19     19.48 o 
   9   4   1       24.90       25.23      9.89 o 
  10   4   1       44.72       54.43      9.50 o 
  11   4   1       12.73        6.37     11.62 o 
 -13   5   1      148.04      128.15     15.16 o 
 -12   5   1       46.11       44.16     13.96 o 
 -11   5   1      607.35      601.25     13.83 o 
 -10   5   1        1.32        3.38     10.74 o 
  -9   5   1      177.30      217.31     10.73 o 
  -8   5   1       60.27       55.38      9.65 o 
  -7   5   1       18.23       23.51      9.95 o 
  -6   5   1       18.70       20.69      9.18 o 
  -5   5   1      631.70      626.56     12.00 o 
  -4   5   1       54.55       54.55     10.25 o 
  -3   5   1     1292.20     1229.03     16.60 o 
  -2   5   1      105.15      104.14      8.52 o 
  -1   5   1     2768.10     3352.58     26.84 o 
   0   5   1      531.92      534.76      9.67 o 
   1   5   1      150.91      106.95      8.17 o 
   2   5   1      100.04      109.07      7.44 o 
   3   5   1       14.53       21.59      7.08 o 
   4   5   1      685.35      692.02     10.20 o 
   5   5   1      172.24      170.62      8.47 o 
   6   5   1      456.29      432.10     11.99 o 
   7   5   1       14.92       21.65      8.35 o 
   8   5   1       23.00       29.21      7.73 o 
   9   5   1      321.55      302.18     12.63 o 
  10   5   1      122.19      119.18     12.21 o 
 -12   6   1       82.32       78.48     15.07 o 
 -11   6   1       14.71       22.01     12.17 o 
 -10   6   1       51.27       37.56     11.23 o 
  -9   6   1       17.66       20.18     10.26 o 
  -8   6   1      798.81      763.58     13.24 o 
  -7   6   1       85.60       95.70     10.56 o 
  -6   6   1      764.75      812.80     12.60 o 
  -5   6   1      138.97      133.69     10.50 o 
  -4   6   1       36.90       60.40      9.70 o 
  -3   6   1      255.81      257.41     10.88 o 
  -2   6   1      241.00      348.59     10.76 o 
  -1   6   1       22.12       21.00      7.94 o 
   0   6   1       71.67       69.41      6.77 o 
   1   6   1       80.77       87.35      8.26 o 
   2   6   1     3679.95     3726.56     61.70 o 
   3   6   1      651.87      601.01     16.54 o 
   4   6   1     2734.55     2790.15     18.34 o 
   5   6   1       34.87       36.66      7.82 o 
   6   6   1      550.31      561.26     11.08 o 
   7   6   1        3.90        5.11     10.67 o 
   8   6   1      101.60      100.94      9.68 o 
   9   6   1      178.76      170.31     13.31 o 
  10   6   1       11.18       10.66     12.92 o 
 -12   7   1        6.90        6.97     16.16 o 
 -11   7   1       11.38        9.74     13.18 o 
 -10   7   1       40.94       40.33     12.20 o 
  -9   7   1      332.30      320.78     13.09 o 
  -8   7   1       49.68       49.31     11.41 o 
  -7   7   1       72.59       99.87     11.56 o 
  -6   7   1        2.62       -3.46     10.57 o 
  -5   7   1      300.12      287.22     11.70 o 
  -4   7   1        6.43       17.91     12.05 o 
  -3   7   1       11.20       18.00     11.76 o 
  -2   7   1        4.13        2.55      7.84 o 
  -1   7   1       40.19       30.79      7.00 o 
   0   7   1       63.53       63.48      7.64 o 
   1   7   1       15.59       17.55      7.80 o 
   2   7   1      440.87      468.32     11.57 o 
   3   7   1     3892.46     4040.57     51.32 o 
   4   7   1      108.25      122.84      8.17 o 
   5   7   1     1685.28     1625.49     29.25 o 
   6   7   1       19.99       24.22      8.84 o 
   7   7   1      110.37      125.57     10.56 o 
   8   7   1       13.37       10.91      9.71 o 
   9   7   1        1.22        1.48     12.45 o 
 -12   8   1      106.81       88.73     18.44 o 
 -11   8   1        5.76        8.26     16.11 o 
 -10   8   1      219.32      201.40     14.40 o 
  -9   8   1        5.33        8.10     16.62 o 
  -8   8   1      169.34      166.41     15.50 o 
  -7   8   1       40.49       35.69     11.40 o 
  -6   8   1     2007.23     2179.45     65.81 o 
  -5   8   1        2.48        8.44     13.34 o 
  -4   8   1       83.71       88.39     10.68 o 
  -3   8   1       67.71       80.01      9.53 o 
  -2   8   1     2462.82     2561.12     46.64 o 
  -1   8   1        3.32        1.91      7.72 o 
   0   8   1     2853.49     3056.72     49.44 o 
   1   8   1       59.59       50.62      8.39 o 
   2   8   1        5.43        5.62      9.80 o 
   3   8   1       53.84       63.59      9.75 o 
   4   8   1        4.18       14.02      8.25 o 
   5   8   1       54.49       48.29      8.75 o 
   6   8   1      204.95      214.24     10.76 o 
   7   8   1        2.93        6.54     10.16 o 
   8   8   1       58.81       55.33     11.26 o 
 -11   9   1      166.40      100.88     42.90 o 
 -10   9   1       18.57       18.79     18.22 o 
  -9   9   1        9.96       20.62     16.86 o 
  -8   9   1        4.25        4.43     15.43 o 
  -7   9   1      375.67      385.04     14.08 o 
  -6   9   1       10.25       13.30     14.26 o 
  -5   9   1     1402.88     1432.34     48.48 o 
  -4   9   1        0.20        4.83     10.77 o 
  -3   9   1       38.31       43.50      9.67 o 
  -2   9   1       14.15       13.84     10.47 o 
  -1   9   1     6143.91     6423.72     70.04 o 
   0   9   1      216.57      209.70      8.51 o 
   1   9   1       10.45       25.10      7.85 o 
   2   9   1        6.25       13.16      7.68 o 
   3   9   1       77.00       81.92     10.45 o 
   4   9   1       20.51       22.07      9.01 o 
   5   9   1      142.79      127.49      9.80 o 
   6   9   1        1.32        5.75     10.19 o 
   7   9   1       45.43       43.75     11.37 o 
 -11  10   1        4.31       -0.93     30.48 o 
 -10  10   1      136.65      129.95     28.22 o 
  -9  10   1        0.01       -1.20     18.18 o 
  -8  10   1      570.45      559.21     25.23 o 
  -7  10   1        0.12        2.71     12.99 o 
  -6  10   1      663.31      678.47     17.60 o 
  -5  10   1        4.50        0.65     12.10 o 
  -4  10   1      470.82      467.60     16.00 o 
  -3  10   1      291.26      289.63     15.09 o 
  -2  10   1       17.80       21.13     10.12 o 
  -1  10   1        4.44       22.67      9.53 o 
   0  10   1     1064.55     1095.17     12.31 o 
   1  10   1        6.72       14.00      9.32 o 
   2  10   1      176.90      152.40     11.08 o 
   3  10   1       16.84       26.73      9.32 o 
   4  10   1      153.56      153.14     10.04 o 
   5  10   1       14.09        9.59     11.45 o 
   6  10   1       93.86       97.07     11.57 o 
 -10  11   1        4.22        2.00     20.57 o 
  -9  11   1      425.70      402.39     20.97 o 
  -8  11   1       34.25       26.71     15.20 o 
  -7  11   1     1737.77     1844.51     66.52 o 
  -6  11   1        0.26       -7.35     16.53 o 
  -5  11   1       32.98       38.97     16.15 o 
  -4  11   1       16.07       27.41     11.19 o 
  -3  11   1      303.69      309.52     16.49 o 
  -2  11   1        0.41        8.55     12.60 o 
  -1  11   1      216.25      259.71     12.40 o 
   0  11   1       26.27       15.70     10.07 o 
   1  11   1        2.96        8.07     11.53 o 
   2  11   1       45.97       67.43     10.72 o 
   3  11   1       38.56       40.59     11.34 o 
   4  11   1       60.47       56.76     13.73 o 
   5  11   1      256.52      210.37     14.99 o 
  -8  12   1       43.03       40.38     19.66 o 
  -7  12   1        0.70       11.90     18.96 o 
  -6  12   1      530.70      502.95     20.07 o 
  -5  12   1       58.76       41.26     14.45 o 
  -4  12   1      245.21      253.70     15.21 o 
  -3  12   1        7.96       -0.61     16.94 o 
  -2  12   1      113.07      116.09     14.57 o 
  -1  12   1       11.73       18.22     12.97 o 
   0  12   1      102.56      108.58     10.85 o 
   1  12   1       22.75       18.78     10.97 o 
   2  12   1        0.89       -2.90     13.68 o 
   3  12   1       27.23       10.19     11.77 o 
  -6  13   1        2.02        6.94     20.20 o 
  -5  13   1        4.36       10.13     19.82 o 
  -4  13   1       20.51       19.61     13.83 o 
  -3  13   1       91.91       78.22     15.87 o 
  -2  13   1        2.25       -8.74     15.45 o 
  -1  13   1      445.35      384.15     50.18 o 
   0  13   1       77.98       46.14     15.10 o 
   1  13   1      128.74      112.44     13.79 o 
  -1 -13   2      125.20      106.43     12.30 o 
   0 -13   2       14.19       26.08     12.69 o 
   1 -13   2        8.16       -3.38     14.50 o 
   2 -13   2       80.62       63.86     15.04 o 
   3 -13   2      167.07      139.03     16.49 o 
   4 -13   2       11.76       36.09     19.43 o 
   5 -13   2       64.94       52.17     19.84 o 
   6 -13   2       11.75       14.23     16.29 o 
  -3 -12   2       48.68       51.02     13.01 o 
  -2 -12   2       25.35       32.63     13.48 o 
  -1 -12   2       28.38       29.49     11.59 o 
   0 -12   2      493.14      518.15     13.82 o 
   1 -12   2        0.76       12.90     11.06 o 
   2 -12   2      261.35      286.23     12.46 o 
   3 -12   2        0.70        3.93     11.81 o 
   4 -12   2        0.66        2.71     14.24 o 
   5 -12   2        7.48        9.26     14.48 o 
   6 -12   2        6.35       22.33     18.22 o 
   7 -12   2        5.95        5.79     19.27 o 
   8 -12   2      586.49      558.46     22.81 o 
  -5 -11   2        5.12       10.37     12.88 o 
  -4 -11   2        9.43        8.10     11.96 o 
  -3 -11   2      346.82      335.07     21.26 o 
  -2 -11   2        5.58        2.00     10.69 o 
  -1 -11   2      786.80      860.41     12.43 o 
   0 -11   2       48.74       59.11     11.42 o 
   1 -11   2      412.24      458.23     11.62 o 
   2 -11   2        0.69       -1.98      9.75 o 
   3 -11   2      127.21      125.42     11.18 o 
   4 -11   2       24.26       28.01     14.11 o 
   5 -11   2       19.49       24.71     13.40 o 
   6 -11   2       24.85       12.71     16.92 o 
   7 -11   2      918.75      917.76     36.83 o 
   8 -11   2        2.92        0.08     20.28 o 
   9 -11   2      239.12      192.93     22.92 o 
  -6 -10   2      252.73      235.19     11.02 o 
  -5 -10   2       18.67       12.29     11.60 o 
  -4 -10   2       43.53       54.41     10.01 o 
  -3 -10   2       84.22       91.45      9.35 o 
  -2 -10   2       12.35       11.89      9.73 o 
  -1 -10   2        0.04        1.96     10.48 o 
   0 -10   2       82.96       88.18     10.41 o 
   1 -10   2      147.54      142.05      8.57 o 
   2 -10   2      360.10      366.96     14.42 o 
   3 -10   2        0.47        5.14     11.06 o 
   4 -10   2      605.16      632.84     14.30 o 
   5 -10   2       20.41       40.32     15.13 o 
   6 -10   2        1.70       11.43     15.46 o 
   7 -10   2        5.03        9.30     16.01 o 
   8 -10   2      789.64      781.39     22.04 o 
   9 -10   2       26.96       33.01     19.88 o 
  10 -10   2        0.01       -1.18     23.88 o 
  -7  -9   2      334.03      303.03     11.07 o 
  -6  -9   2        8.93       14.50     12.68 o 
  -5  -9   2      701.78      691.15     14.04 o 
  -4  -9   2       53.49       60.58      9.94 o 
  -3  -9   2      129.40      125.64      8.54 o 
  -2  -9   2       31.22       29.49      8.19 o 
  -1  -9   2     1735.16     1867.99     24.35 o 
   0  -9   2        0.09        6.54      7.77 o 
   1  -9   2      575.11      612.10     13.92 o 
   2  -9   2        3.16        1.34     11.30 o 
   3  -9   2      500.84      580.38     11.05 o 
   4  -9   2      250.02      268.04      9.84 o 
   5  -9   2      657.20      708.24     14.22 o 
   6  -9   2        0.91        3.05     12.37 o 
   7  -9   2      925.81      973.74     18.02 o 
   8  -9   2        1.93        1.12     12.93 o 
   9  -9   2       81.43       86.98     16.08 o 
  10  -9   2        3.39        0.85     16.99 o 
  11  -9   2        1.13        4.31     19.82 o 
  -8  -8   2       20.42       20.46     13.55 o 
  -7  -8   2        3.18       11.13     10.11 o 
  -6  -8   2      546.12      564.33     10.57 o 
  -5  -8   2       73.29       86.73      8.90 o 
  -4  -8   2       36.97       55.19      8.88 o 
  -3  -8   2        3.71       11.65      7.59 o 
  -2  -8   2     1029.87     1175.11     11.83 o 
  -1  -8   2      187.46      185.95      8.05 o 
   0  -8   2      979.38     1040.56     25.94 o 
   1  -8   2      295.60      329.38     10.26 o 
   2  -8   2      506.05      512.98     16.32 o 
   3  -8   2       80.04       87.33      9.98 o 
   4  -8   2      519.72      571.48     15.29 o 
   5  -8   2       29.23       28.37      8.98 o 
   6  -8   2      124.68      133.25     11.39 o 
   7  -8   2        1.58        1.23     11.79 o 
   8  -8   2      195.67      189.46     13.26 o 
   9  -8   2       43.49       47.18     13.86 o 
  10  -8   2        5.01        4.70     14.88 o 
  11  -8   2        1.03        3.17     17.81 o 
  12  -8   2      118.47      113.52     22.18 o 
  -9  -7   2       19.37       34.78     11.29 o 
  -8  -7   2       41.00       50.12      9.41 o 
  -7  -7   2      180.48      192.95      9.03 o 
  -6  -7   2       48.77       45.01      8.72 o 
  -5  -7   2      461.10      430.70      8.30 o 
  -4  -7   2       34.79       36.58      7.74 o 
  -3  -7   2      105.64      119.89      8.39 o 
  -2  -7   2       31.12       35.78      6.66 o 
  -1  -7   2     2608.82     2829.76     74.21 o 
   0  -7   2       46.30       51.87      8.33 o 
   1  -7   2       93.65      101.28      7.04 o 
   2  -7   2        3.25        4.23      7.49 o 
   3  -7   2      269.51      294.57      9.19 o 
   4  -7   2       23.58       33.14      8.31 o 
   5  -7   2       10.10        7.32      9.67 o 
   6  -7   2       65.14       60.96      9.77 o 
   7  -7   2     2507.81     2459.67     38.17 o 
   8  -7   2        0.32        5.61     12.16 o 
   9  -7   2        7.33       11.08     15.24 o 
  10  -7   2        4.27        2.90     13.44 o 
  11  -7   2       11.83       22.79     18.11 o 
  12  -7   2       45.18       42.44     21.93 o 
 -10  -6   2       23.73       18.98     11.70 o 
  -9  -6   2        0.05       -1.50     10.46 o 
  -8  -6   2      417.59      402.23     11.07 o 
  -7  -6   2        7.31       12.03      8.51 o 
  -6  -6   2     2090.21     2091.20     44.07 o 
  -5  -6   2       89.52       86.78      7.14 o 
  -4  -6   2      726.56      753.11      9.83 o 
  -3  -6   2      103.52      107.99      7.86 o 
  -2  -6   2     2191.30     2403.53     42.92 o 
  -1  -6   2       36.53       39.81      6.07 o 
   0  -6   2      214.30      189.73      6.92 o 
   1  -6   2        1.10       -6.67      7.86 o 
   2  -6   2     1639.97     1885.14     32.35 o 
   3  -6   2      136.42      135.80      9.38 o 
   4  -6   2       30.69       28.79      7.57 o 
   5  -6   2        0.65        2.46      8.71 o 
   6  -6   2      402.20      396.82     10.95 o 
   7  -6   2        1.81        1.93      9.94 o 
   8  -6   2      497.15      476.22     14.21 o 
   9  -6   2        8.37       10.68     11.65 o 
  10  -6   2       13.11       17.52     13.41 o 
  11  -6   2       19.41       27.43     17.10 o 
  12  -6   2      316.56      322.07     20.58 o 
 -10  -5   2        0.35        5.34     10.80 o 
  -9  -5   2      453.45      442.89     18.17 o 
  -8  -5   2      357.88      363.76     15.84 o 
  -7  -5   2     1321.43     1334.98     24.28 o 
  -6  -5   2      114.82      121.79      7.91 o 
  -5  -5   2      362.81      394.80      8.77 o 
  -4  -5   2        2.89        4.79      7.31 o 
  -3  -5   2     3805.74     3979.12     51.68 o 
  -2  -5   2      327.39      327.61      9.09 o 
  -1  -5   2     4403.59     4598.35    120.29 o 
   0  -5   2      116.15      115.53      6.96 o 
   1  -5   2     1342.02     1480.73     28.54 o 
   2  -5   2       19.62       25.80      7.36 o 
   3  -5   2      763.29      641.74     16.94 o 
   4  -5   2       78.26       77.08      8.66 o 
   5  -5   2       22.39       14.79      8.61 o 
   6  -5   2        3.49        4.56      8.78 o 
   7  -5   2     2836.64     2914.98     32.46 o 
   8  -5   2       20.07       16.54     10.53 o 
   9  -5   2     1738.71     1739.29     28.20 o 
  10  -5   2       67.43       65.02     13.64 o 
  11  -5   2      189.91      147.86     14.37 o 
  12  -5   2        5.67       15.27     18.42 o 
  13  -5   2        4.94       10.78     30.02 o 
 -11  -4   2       13.11       22.18     13.88 o 
 -10  -4   2       44.43       43.73     11.07 o 
  -9  -4   2      221.92      226.34      8.90 o 
  -8  -4   2      213.82      217.20      8.83 o 
  -7  -4   2       37.53       46.17      7.71 o 
  -6  -4   2       96.91       98.48      6.98 o 
  -5  -4   2      392.06      386.48      8.95 o 
  -4  -4   2     1769.44     1942.46     26.39 o 
  -3  -4   2       36.26       37.57      6.65 o 
  -2  -4   2     1868.62     1829.00     12.06 o 
  -1  -4   2        0.97       -0.88      6.48 o 
   0  -4   2       39.04       28.73      6.49 o 
   1  -4   2      450.36      433.10     11.28 o 
   2  -4   2     2598.81     2665.18     59.67 o 
   3  -4   2        6.23        3.97      8.37 o 
   4  -4   2       54.79       69.98      8.73 o 
   5  -4   2       94.68       96.12      9.24 o 
   6  -4   2      678.00      733.98     12.32 o 
   7  -4   2       35.06       34.23      9.79 o 
   8  -4   2     3044.33     3167.31     31.06 o 
   9  -4   2        0.40        2.39      9.78 o 
  10  -4   2      996.41     1032.69     20.60 o 
  11  -4   2        1.61       -0.11     14.73 o 
  12  -4   2       11.90        5.48     15.07 o 
  13  -4   2       16.93       30.62     20.87 o 
 -12  -3   2        5.69        6.99     29.55 o 
 -11  -3   2       20.45       18.56     11.65 o 
 -10  -3   2       24.34       26.85     10.61 o 
  -9  -3   2      111.07      112.97      8.77 o 
  -8  -3   2       65.40       74.17      9.76 o 
  -7  -3   2      275.90      286.20     10.59 o 
  -6  -3   2        0.87        5.43      7.73 o 
  -5  -3   2      235.70      250.35      8.07 o 
  -4  -3   2        7.08        4.03      7.87 o 
  -3  -3   2       19.51       56.42      9.35 o 
  -2  -3   2     1226.51     1193.35     33.02 o 
  -1  -3   2     3048.49     2868.68     47.83 o 
   0  -3   2      414.20      392.24      8.85 o 
   1  -3   2      147.21      184.30      7.90 o 
   2  -3   2       29.39       27.45      7.11 o 
   3  -3   2     2389.71     2324.57     39.86 o 
   4  -3   2       53.43       60.09      9.18 o 
   6  -3   2       10.28       11.17      8.84 o 
   7  -3   2        4.03        8.74      9.62 o 
   8  -3   2      116.83      104.38      9.34 o 
   9  -3   2     1963.55     2115.86     53.35 o 
  10  -3   2        1.90        6.87     14.97 o 
  11  -3   2     1332.47     1452.39     36.75 o 
  12  -3   2        9.84       16.57     13.58 o 
  13  -3   2        8.01       16.41     16.70 o 
 -12  -2   2        2.31        1.98     12.35 o 
 -11  -2   2       41.60       46.79     12.47 o 
 -10  -2   2      103.09      107.37     10.38 o 
  -9  -2   2      136.64      131.47      8.83 o 
  -8  -2   2     1079.56     1117.06     31.52 o 
  -7  -2   2        2.57        2.93      6.97 o 
  -6  -2   2      159.67      168.33      8.78 o 
  -5  -2   2      166.15      174.19      7.74 o 
  -4  -2   2      143.11      100.66      7.50 o 
  -3  -2   2        9.27       11.51      6.49 o 
  -2  -2   2     1338.00     1053.30     19.19 o 
  -1  -2   2      147.85      130.33      7.81 o 
   0  -2   2      177.44      150.56      8.36 o 
   1  -2   2       62.48       57.37      8.32 o 
   2  -2   2      325.95      398.76     10.80 o 
   3  -2   2       35.31       31.67      7.57 o 
   4  -2   2      263.20      192.88      9.28 o 
   5  -2   2      151.78      146.75      9.27 o 
   6  -2   2     8659.87     9519.19    122.07 o 
   7  -2   2       48.84       49.21      9.59 o 
   8  -2   2      436.29      461.99     20.20 o 
   9  -2   2       23.73       24.11     10.12 o 
  10  -2   2      373.12      411.28     11.26 o 
  11  -2   2      152.80      166.54     11.86 o 
  12  -2   2       22.83       19.77     12.86 o 
  13  -2   2       50.87       53.87     15.26 o 
 -12  -1   2       23.11       32.84     15.57 o 
 -11  -1   2      247.74      276.84     12.61 o 
 -10  -1   2       29.55       21.76      9.61 o 
  -9  -1   2      595.14      615.31     11.01 o 
  -8  -1   2        3.38        8.31      9.03 o 
  -7  -1   2       25.67       28.60      8.49 o 
  -6  -1   2       89.67       93.32      6.92 o 
  -5  -1   2       32.66       37.75      7.08 o 
  -4  -1   2       71.33       62.73      6.70 o 
  -3  -1   2     2405.33     2411.83     33.60 o 
  -2  -1   2      136.71      117.96      7.56 o 
  -1  -1   2     1097.30      906.59     13.04 o 
   0  -1   2       25.66       33.90      8.25 o 
   1  -1   2      532.52      408.20     12.75 o 
   2  -1   2        1.75        4.45      7.71 o 
   3  -1   2     6767.84     6738.15     53.49 o 
   4  -1   2      306.71      304.37     10.50 o 
   5  -1   2       79.54       74.28      7.64 o 
   6  -1   2        0.03        0.36      7.56 o 
   7  -1   2     1369.60     1430.11     45.37 o 
   8  -1   2       72.65       75.92      9.81 o 
   9  -1   2       50.17       50.65     12.15 o 
  10  -1   2        0.12        0.18      9.69 o 
  11  -1   2       36.73       46.38     11.15 o 
  12  -1   2       43.82       49.71     14.61 o 
 -12   0   2       19.69       15.15     13.14 o 
 -11   0   2       51.95       65.72     11.95 o 
 -10   0   2      338.14      366.89     12.82 o 
  -9   0   2      111.93      110.23      8.91 o 
  -8   0   2       22.29       18.87      8.15 o 
  -7   0   2       29.00       30.62      7.49 o 
  -6   0   2      539.73      552.02      9.12 o 
  -5   0   2      130.66      124.99      6.94 o 
  -4   0   2       41.91       30.87      7.02 o 
  -3   0   2       12.16       11.18      7.49 o 
  -2   0   2      619.97      588.88     10.68 o 
  -1   0   2        0.89        2.36      5.91 o 
   0   0   2      773.57      597.17     13.44 o 
   1   0   2      138.53      105.95      9.36 o 
   2   0   2    13045.65    11848.09    142.49 o 
   3   0   2      212.02      195.17      9.08 o 
   4   0   2     2678.34     2406.20     15.89 o 
   5   0   2      232.50      229.73      8.44 o 
   6   0   2     1107.51     1119.72     23.20 o 
   7   0   2        0.80       11.31      8.63 o 
   8   0   2      554.63      579.63     16.08 o 
   9   0   2        8.24       11.14      8.79 o 
  10   0   2      597.99      642.75     20.32 o 
  11   0   2       10.94       11.13     13.69 o 
  12   0   2       63.24       59.13     14.26 o 
 -13   1   2       24.16       25.82     14.72 o 
 -12   1   2       39.22       38.75     12.89 o 
 -11   1   2      237.86      255.26     11.01 o 
 -10   1   2       23.31       19.53      9.33 o 
  -9   1   2      150.34      161.17     10.01 o 
  -8   1   2       73.83       75.63      8.41 o 
  -7   1   2      956.53     1028.31     17.84 o 
  -6   1   2       30.56       39.15      7.99 o 
  -5   1   2      113.70       59.07      9.00 o 
  -4   1   2       36.02       44.83      7.80 o 
  -3   1   2     2776.46     2822.80     21.86 o 
  -2   1   2       85.52       71.77      8.37 o 
  -1   1   2    14928.40    13066.49    377.03 o 
   0   1   2      202.79      164.28      9.63 o 
   1   1   2    25672.86    26111.01    464.18 o 
   2   1   2      302.25      263.89      7.78 o 
   3   1   2      100.06      135.91      8.00 o 
   4   1   2      817.78      788.75     19.28 o 
   5   1   2     2384.65     2236.81     27.95 o 
   6   1   2       55.37       59.16      7.29 o 
   7   1   2     1649.99     1636.19     19.71 o 
   8   1   2       15.55        8.21      9.44 o 
   9   1   2       32.19       41.48      9.42 o 
  10   1   2       75.84       81.56     10.36 o 
  11   1   2       11.06       10.81     11.06 o 
  12   1   2       45.40       45.29     14.02 o 
 -13   2   2        1.69        5.63     14.64 o 
 -12   2   2       82.79       95.89     13.02 o 
 -11   2   2        2.77        4.31      9.60 o 
 -10   2   2      496.53      496.60     16.10 o 
  -9   2   2        8.57        9.29      8.65 o 
  -8   2   2     1231.13     1274.03     31.96 o 
  -7   2   2        9.24       13.85      8.28 o 
  -6   2   2     1367.83     1353.27     23.70 o 
  -5   2   2       12.60        8.53      6.92 o 
  -4   2   2       14.71       23.82      7.85 o 
  -3   2   2       23.58       21.93      6.60 o 
  -2   2   2     1534.27     1408.64     34.54 o 
  -1   2   2      220.38      199.07     10.43 o 
   0   2   2       50.66       30.93      7.98 o 
   1   2   2      125.14      112.11      7.17 o 
   2   2   2     3370.66     3231.87     19.63 o 
   3   2   2       24.79       23.70      7.23 o 
   4   2   2      890.37      939.38     10.36 o 
   5   2   2      317.98      319.85      9.12 o 
   6   2   2      229.77      270.23      9.15 o 
   7   2   2       22.39       33.14     10.34 o 
   8   2   2      787.05      839.85     12.51 o 
   9   2   2        5.10        6.07     10.15 o 
  10   2   2        1.84        2.23     10.07 o 
  11   2   2        7.14        9.91     12.82 o 
  12   2   2        0.74       -3.30     12.92 o 
 -13   3   2      108.99      106.78     13.56 o 
 -12   3   2        0.62       -2.96     11.64 o 
 -11   3   2       92.08       93.99     11.57 o 
 -10   3   2        3.37        9.43     10.31 o 
  -9   3   2       49.83       48.05      9.82 o 
  -8   3   2        2.51        6.63      9.05 o 
  -7   3   2     2344.99     2485.69     21.85 o 
  -6   3   2        0.58       -1.31      7.72 o 
  -5   3   2       22.46       12.56      9.18 o 
  -4   3   2       34.12       33.43      7.47 o 
  -3   3   2       15.32        2.77      7.33 o 
  -2   3   2        5.44        2.71      7.46 o 
  -1   3   2       20.60       41.99      7.43 o 
   0   3   2      159.55      157.14      8.30 o 
   1   3   2      992.71      903.47     16.88 o 
   2   3   2      923.57      924.88     14.89 o 
   3   3   2     3399.38     3235.46     45.06 o 
   4   3   2       94.03       78.61      7.39 o 
   5   3   2       40.75       33.42      7.47 o 
   6   3   2        4.66        8.02      8.59 o 
   7   3   2      133.59      125.46      8.65 o 
   8   3   2      318.39      328.41     10.77 o 
   9   3   2      611.50      630.29     22.88 o 
  10   3   2      159.67      162.67      9.45 o 
  11   3   2      466.79      427.75     13.24 o 
 -13   4   2        0.09        6.40     14.40 o 
 -12   4   2      401.51      443.35     13.98 o 
 -11   4   2        7.67       16.52     11.34 o 
 -10   4   2      235.49      251.81     11.92 o 
  -9   4   2       65.63       67.40      9.97 o 
  -8   4   2     4928.92     4895.94     98.40 o 
  -7   4   2       10.98        9.67      8.58 o 
  -6   4   2     5377.06     5826.02     28.32 o 
  -5   4   2       38.72       41.48      8.35 o 
  -4   4   2     1149.38     1261.78     24.81 o 
  -3   4   2       60.00       59.44     11.15 o 
  -2   4   2     1524.96     1472.16     17.74 o 
  -1   4   2      480.63      476.43      9.60 o 
   0   4   2    22528.78    24856.50    393.39 o 
   1   4   2        1.16        2.85      7.93 o 
   2   4   2     5007.94     5516.67    105.95 o 
   3   4   2      103.05       93.48      8.21 o 
   4   4   2      909.99      827.05     24.65 o 
   5   4   2      208.11      219.17      8.27 o 
   6   4   2     1103.62     1109.49     29.22 o 
   7   4   2        8.27        8.42      7.85 o 
   8   4   2        3.93        9.59      8.38 o 
   9   4   2       78.93       86.68     11.41 o 
  10   4   2       15.05       12.10     12.56 o 
  11   4   2        4.17       -2.23     11.00 o 
 -13   5   2      250.80      235.75     16.19 o 
 -12   5   2       31.47       37.63     13.83 o 
 -11   5   2        3.46        1.45     11.68 o 
 -10   5   2        1.08        1.73     11.07 o 
  -9   5   2      374.89      374.96     11.21 o 
  -8   5   2       37.75       37.69      9.50 o 
  -7   5   2      739.43      720.77     14.27 o 
  -6   5   2       79.59       74.85      9.49 o 
  -5   5   2        0.29        1.52      9.10 o 
  -4   5   2        5.84       18.51     14.46 o 
  -3   5   2     4213.58     4933.35     29.75 o 
  -2   5   2      229.64      229.32     10.35 o 
  -1   5   2      366.06      470.19      9.91 o 
   0   5   2       62.25       52.33      6.96 o 
   1   5   2     1235.65     1592.98     12.77 o 
   2   5   2       48.45       49.44      7.19 o 
   3   5   2      405.17      420.45     12.66 o 
   4   5   2      217.37      220.29      7.83 o 
   5   5   2     3543.67     3434.12     47.74 o 
   6   5   2       52.71       62.33      9.60 o 
   7   5   2      385.38      379.33     11.14 o 
   8   5   2       19.42       30.31      9.10 o 
   9   5   2       99.32      111.12     11.12 o 
  10   5   2       68.15       64.69     11.14 o 
 -12   6   2       32.47       30.34     14.85 o 
 -11   6   2        0.22        2.66     12.07 o 
 -10   6   2       49.76       58.64     11.18 o 
  -9   6   2        2.16        4.13     10.59 o 
  -8   6   2     1097.47     1038.84     20.93 o 
  -7   6   2        0.22        2.03     10.10 o 
  -6   6   2     1113.23     1153.55     14.35 o 
  -5   6   2        7.69       12.32      9.85 o 
  -4   6   2       92.04       86.42     11.87 o 
  -3   6   2       64.12       59.45     11.48 o 
  -2   6   2      132.97      158.28     10.18 o 
  -1   6   2      152.92      149.06      7.53 o 
   0   6   2     2308.85     2475.76     25.32 o 
   1   6   2        8.59       17.35      6.54 o 
   2   6   2       13.87       14.03      7.51 o 
   3   6   2        0.82       14.14      8.50 o 
   4   6   2       43.60       64.26      8.12 o 
   5   6   2      408.42      456.52     11.54 o 
   6   6   2     3975.40     4106.66     71.14 o 
   7   6   2       13.72       12.75      8.99 o 
   8   6   2      201.76      189.77     11.01 o 
   9   6   2        1.26       -1.09     10.07 o 
  10   6   2      149.59      128.18     12.03 o 
 -12   7   2        4.85        7.40     15.17 o 
 -11   7   2       27.80       32.57     13.77 o 
 -10   7   2        0.14        3.76     12.51 o 
  -9   7   2      685.04      720.10     15.10 o 
  -8   7   2        0.55        0.35     11.63 o 
  -7   7   2      320.88      316.64     17.61 o 
  -6   7   2       53.29       53.38     12.96 o 
  -5   7   2     3834.40     4158.04     97.22 o 
  -4   7   2      282.28      292.11     16.83 o 
  -3   7   2     1200.35     1327.40     16.80 o 
  -2   7   2       15.08       16.81      9.35 o 
  -1   7   2      264.14      268.31      8.72 o 
   0   7   2       78.94       91.04      7.76 o 
   1   7   2        1.35       17.91      7.64 o 
   2   7   2      491.47      486.86      9.61 o 
   3   7   2      171.98      157.77      8.71 o 
   4   7   2        8.10        6.96      8.61 o 
   5   7   2      673.61      628.35     10.44 o 
   6   7   2       43.22       59.70      9.04 o 
   7   7   2      228.83      226.20      9.32 o 
   8   7   2      106.57       97.44     11.68 o 
   9   7   2        0.30        5.57     11.62 o 
 -12   8   2        0.69        2.04     16.64 o 
 -11   8   2        0.34        1.01     14.93 o 
 -10   8   2        8.48       12.92     13.82 o 
  -9   8   2        2.69        4.08     15.56 o 
  -8   8   2     1023.73     1050.33     56.32 o 
  -7   8   2      103.63      109.57     14.55 o 
  -6   8   2       32.58       21.95     13.73 o 
  -5   8   2       62.39       48.50     13.31 o 
  -4   8   2      204.93      211.24     11.50 o 
  -3   8   2       88.89       97.47     10.74 o 
  -2   8   2      241.84      248.65      9.87 o 
  -1   8   2      131.23      128.22      8.83 o 
   0   8   2     2194.97     2458.03     15.03 o 
   1   8   2       23.36       21.73      9.24 o 
   2   8   2     3397.80     3390.18     49.76 o 
   3   8   2       70.56       80.21      8.76 o 
   4   8   2      145.56      125.36      8.80 o 
   5   8   2       68.83       57.83      9.65 o 
   6   8   2       88.42       77.62      9.61 o 
   7   8   2       59.09       52.21     11.42 o 
   8   8   2        9.21       19.93     12.28 o 
 -11   9   2      108.22       92.70     20.47 o 
 -10   9   2        2.21        5.36     18.26 o 
  -9   9   2      180.47      189.25     17.27 o 
  -8   9   2        0.36        2.91     12.95 o 
  -7   9   2       94.17      118.40     15.36 o 
  -6   9   2        3.26        1.02     11.87 o 
  -5   9   2      318.11      358.47     14.93 o 
  -4   9   2       20.80       31.42     13.31 o 
  -3   9   2      991.03     1025.55     35.89 o 
  -2   9   2      172.71      167.24      8.93 o 
  -1   9   2      253.30      290.14     10.85 o 
   0   9   2      278.30      278.35      9.32 o 
   1   9   2      948.14     1037.91     10.63 o 
   2   9   2        9.40        2.57      8.25 o 
   3   9   2      144.87      144.42     10.62 o 
   4   9   2       17.24       10.74      9.16 o 
   5   9   2      479.65      501.42     15.85 o 
   6   9   2        0.66       -3.28     11.52 o 
   7   9   2        2.80       -5.22     11.40 o 
 -11  10   2        0.27       -2.56     30.08 o 
 -10  10   2       21.07       27.63     27.92 o 
  -9  10   2        4.23        0.75     18.19 o 
  -8  10   2      477.41      492.82     18.93 o 
  -7  10   2       12.29       14.53     16.15 o 
  -6  10   2       15.03       16.80     12.41 o 
  -5  10   2       57.21       68.96     10.65 o 
  -4  10   2     1550.75     1677.52     17.65 o 
  -3  10   2        0.02       -0.40     11.60 o 
  -2  10   2      277.45      314.95     13.57 o 
  -1  10   2      111.90      143.48     11.27 o 
   0  10   2      310.96      313.50     10.19 o 
   1  10   2       59.34       47.48      9.40 o 
   2  10   2      222.38      260.24     10.25 o 
   3  10   2       19.61       20.17      9.40 o 
   4  10   2       24.09       40.25     11.01 o 
   5  10   2        0.43        9.81     11.76 o 
   6  10   2       83.19       68.64     12.81 o 
 -10  11   2        0.00       12.56     21.16 o 
  -9  11   2      162.52      138.26     20.99 o 
  -8  11   2        4.40        9.03     18.10 o 
  -7  11   2       94.87       89.55     17.37 o 
  -6  11   2        1.17        4.59     16.38 o 
  -5  11   2       10.02        6.67     13.04 o 
  -4  11   2        2.13        1.40     12.75 o 
  -3  11   2     1372.80     1414.90     19.45 o 
  -2  11   2       80.76       82.33     11.66 o 
  -1  11   2       63.69       68.23     10.34 o 
   0  11   2        0.96        2.19     10.56 o 
   1  11   2       28.50       23.85      9.58 o 
   2  11   2        0.04        8.78     11.97 o 
   3  11   2      125.71      135.01     10.60 o 
   4  11   2        2.08       -0.49     11.12 o 
   5  11   2      291.45      250.36     12.58 o 
  -8  12   2        2.69        5.38     16.43 o 
  -7  12   2        0.49       10.89     15.31 o 
  -6  12   2       16.57       19.83     14.71 o 
  -5  12   2       43.70       31.10     14.67 o 
  -4  12   2       99.64      114.37     12.74 o 
  -3  12   2        2.21        0.38     14.17 o 
  -2  12   2       27.45       38.80     12.83 o 
  -1  12   2        1.52       -2.66     10.56 o 
   0  12   2       24.27       23.31     13.39 o 
   1  12   2        4.52        3.35     13.29 o 
   2  12   2      297.94      272.63     14.42 o 
   3  12   2        0.01       -1.22     12.93 o 
  -6  13   2       41.30       44.58     20.36 o 
  -5  13   2       94.54      103.16     16.31 o 
  -4  13   2        4.48        5.56     19.43 o 
  -3  13   2      336.87      362.57     17.12 o 
  -2  13   2       35.45       47.69     19.47 o 
  -1  13   2        1.30        4.09     13.63 o 
   0  13   2       17.94       26.35     14.45 o 
  -1 -13   3      301.90      250.87     13.74 o 
   0 -13   3       16.45       16.12     11.61 o 
   1 -13   3       23.30       22.32     12.95 o 
   2 -13   3        2.64        4.73     15.02 o 
   3 -13   3        1.26        3.71     13.13 o 
   4 -13   3        5.84       12.98     19.60 o 
   5 -13   3       94.06      104.03     20.28 o 
   6 -13   3        0.43       12.92     20.30 o 
  -3 -12   3        0.30       12.57     14.34 o 
  -2 -12   3       48.59       61.04     12.21 o 
  -1 -12   3        3.00       -2.77     11.58 o 
   0 -12   3      572.42      558.78     14.06 o 
   1 -12   3        1.01        8.61      9.99 o 
   2 -12   3       56.16       41.09     11.90 o 
   3 -12   3       52.76       48.60     11.72 o 
   4 -12   3      281.38      292.28     22.76 o 
   5 -12   3       32.43       45.02     18.03 o 
   6 -12   3      256.33      248.07     29.07 o 
   7 -12   3        7.71       16.65     19.25 o 
   8 -12   3      108.75       97.84     20.86 o 
  -5 -11   3        5.24       15.08     14.40 o 
  -4 -11   3       43.74       31.78     12.28 o 
  -3 -11   3       11.36       14.90     10.27 o 
  -2 -11   3       29.30       33.69     12.14 o 
  -1 -11   3      176.53      167.35     13.14 o 
   0 -11   3       97.80      117.19     10.46 o 
   1 -11   3      632.95      662.00     12.07 o 
   2 -11   3       16.85       30.76     11.08 o 
   3 -11   3      438.60      476.44     13.26 o 
   4 -11   3       28.09       23.72     12.63 o 
   5 -11   3     1150.27     1226.65     24.65 o 
   6 -11   3       12.33       18.12     16.73 o 
   7 -11   3      377.92      383.33     19.22 o 
   8 -11   3       25.24       37.56     18.77 o 
   9 -11   3       15.28       18.19     19.88 o 
  -6 -10   3      252.35      231.73     14.31 o 
  -5 -10   3       15.52       20.30     12.88 o 
  -4 -10   3      234.93      251.79     11.84 o 
  -3 -10   3        3.72        9.19     10.12 o 
  -2 -10   3      220.92      223.41     10.52 o 
  -1 -10   3       91.91       70.39     10.77 o 
   0 -10   3      553.94      567.09     10.11 o 
   1 -10   3        4.66        5.44     10.11 o 
   2 -10   3        0.17        3.48     11.57 o 
   3 -10   3       45.26       34.29      9.58 o 
   4 -10   3     1684.87     1772.68     18.15 o 
   5 -10   3        9.46        7.73     12.35 o 
   6 -10   3      679.19      723.96     15.78 o 
   7 -10   3        2.51        3.39     15.17 o 
   8 -10   3       21.16       22.35     15.11 o 
   9 -10   3       11.55       12.00     18.10 o 
  10 -10   3      245.20      220.46     21.18 o 
  -7  -9   3       27.53       32.93     12.16 o 
  -6  -9   3       10.24       -4.34     12.73 o 
  -5  -9   3      477.84      501.42     11.67 o 
  -4  -9   3        0.01       -1.08      8.83 o 
  -3  -9   3      223.73      249.50     11.10 o 
  -2  -9   3       94.09      114.38     10.21 o 
  -1  -9   3     1513.23     1691.49     13.39 o 
   0  -9   3      113.73      107.44      9.77 o 
   1  -9   3      250.23      326.88      9.40 o 
   2  -9   3      280.12      267.58      9.59 o 
   3  -9   3      594.32      667.86     24.44 o 
   4  -9   3       87.91       99.26     11.03 o 
   5  -9   3     2244.49     2453.09     28.70 o 
   6  -9   3       16.17       12.45     11.46 o 
   7  -9   3       12.72        8.09     12.34 o 
   8  -9   3       38.26       37.43     13.55 o 
   9  -9   3      146.94      151.73     21.77 o 
  10  -9   3        3.14        3.38     17.55 o 
  11  -9   3       14.58        9.79     24.75 o 
  -8  -8   3       25.71       27.02     10.16 o 
  -7  -8   3        0.01       11.78      9.37 o 
  -6  -8   3      102.88       95.96      9.57 o 
  -5  -8   3        5.55       15.58      9.53 o 
  -4  -8   3        0.30       -5.98      9.01 o 
  -3  -8   3      111.04      111.65      8.57 o 
  -2  -8   3      273.04      284.68     10.58 o 
  -1  -8   3      227.23      251.33      9.84 o 
   0  -8   3      162.57      179.99      9.60 o 
   1  -8   3      149.74      178.64      8.51 o 
   2  -8   3        7.53       12.45      8.92 o 
   3  -8   3       66.10       68.27      9.59 o 
   4  -8   3      439.05      458.05     11.61 o 
   5  -8   3        7.41       10.08      9.36 o 
   6  -8   3        2.62       10.21     11.09 o 
   7  -8   3      138.78      144.80     11.42 o 
   8  -8   3       96.09      104.63     12.74 o 
   9  -8   3        7.39       10.13     13.10 o 
  10  -8   3       89.64       76.87     20.67 o 
  11  -8   3       29.10       33.82     21.13 o 
  12  -8   3        0.51        4.20     21.21 o 
  -9  -7   3      169.77      144.35     10.73 o 
  -8  -7   3        7.93        5.20     11.14 o 
  -7  -7   3      212.70      219.91     12.52 o 
  -6  -7   3       81.85       85.06      9.59 o 
  -5  -7   3      158.07      154.86      9.12 o 
  -4  -7   3       64.93       69.15      6.84 o 
  -3  -7   3     3888.27     4007.36     36.00 o 
  -2  -7   3       72.06       57.47      8.97 o 
  -1  -7   3     3252.30     3303.64     42.98 o 
   0  -7   3      344.75      342.27      8.64 o 
   1  -7   3     1510.94     1773.65     33.95 o 
   2  -7   3       15.55       16.75      6.93 o 
   3  -7   3      186.78      238.29     10.05 o 
   4  -7   3       49.85       60.46      8.90 o 
   5  -7   3     1208.35     1257.65     14.15 o 
   6  -7   3       52.23       53.20     10.88 o 
   7  -7   3      295.13      279.11     11.47 o 
   8  -7   3        1.17        4.31     11.17 o 
   9  -7   3      207.33      206.21     13.44 o 
  10  -7   3        9.64        4.66     22.50 o 
  11  -7   3       36.60       45.49     18.46 o 
  12  -7   3       76.25       74.30     20.57 o 
 -10  -6   3        0.10        4.52     12.65 o 
  -9  -6   3        7.36        3.02      9.72 o 
  -8  -6   3        2.15        9.67      9.37 o 
  -7  -6   3        4.35        3.29      8.66 o 
  -6  -6   3       56.73       48.81      7.70 o 
  -5  -6   3       65.53       70.25      8.74 o 
  -4  -6   3      716.12      704.85      9.73 o 
  -3  -6   3      620.49      619.11      9.21 o 
  -2  -6   3     1082.17     1115.57     30.05 o 
  -1  -6   3       84.84       80.82      6.76 o 
   0  -6   3      691.29      745.68      9.71 o 
   1  -6   3       86.09       81.75      8.24 o 
   2  -6   3      235.02      236.61      8.97 o 
   3  -6   3      202.27      211.79      8.51 o 
   4  -6   3     1272.31     1352.67     22.83 o 
   5  -6   3       42.97       43.55      8.64 o 
   6  -6   3       35.09       37.45      9.73 o 
   7  -6   3      207.02      205.57     12.58 o 
   8  -6   3      845.64      789.87     14.68 o 
   9  -6   3        2.06       -5.69     14.49 o 
  10  -6   3      695.43      640.29     25.85 o 
  11  -6   3       42.07       48.02     17.56 o 
  12  -6   3       10.31       -1.00     19.60 o 
 -10  -5   3       24.09       29.60     13.25 o 
  -9  -5   3        9.22       16.46      9.58 o 
  -8  -5   3        4.85        1.48      8.84 o 
  -7  -5   3        3.48        5.37      8.92 o 
  -6  -5   3       79.94       96.32      9.41 o 
  -5  -5   3       24.11       30.50      8.72 o 
  -4  -5   3        6.83       11.30      6.80 o 
  -3  -5   3        2.70        5.82      5.70 o 
  -2  -5   3      296.08      311.23      7.88 o 
  -1  -5   3     2476.67     2792.66     46.60 o 
   0  -5   3       49.21       57.98      7.10 o 
   1  -5   3      893.87      932.41     25.54 o 
   2  -5   3       40.71       40.65      7.39 o 
   3  -5   3      189.53      217.39      9.04 o 
   4  -5   3       48.50       46.42      8.21 o 
   5  -5   3     1086.86     1040.08     14.22 o 
   6  -5   3       32.11       33.57      9.41 o 
   7  -5   3      262.04      263.82     11.84 o 
   8  -5   3        0.96       -1.48     11.67 o 
   9  -5   3      411.76      420.86     21.53 o 
  10  -5   3       11.97       19.87     12.71 o 
  11  -5   3     1002.38      994.68     29.08 o 
  12  -5   3        6.58        3.14     12.92 o 
 -11  -4   3        1.41        4.89     11.46 o 
 -10  -4   3      706.66      701.27     20.10 o 
  -9  -4   3      117.25      124.46     10.20 o 
  -8  -4   3      545.36      548.16     19.17 o 
  -7  -4   3       19.10       18.68      8.42 o 
  -6  -4   3        4.29       10.26      7.17 o 
  -5  -4   3      316.25      315.83     11.45 o 
  -4  -4   3      449.28      498.27      8.14 o 
  -3  -4   3      351.99      379.90      9.94 o 
  -2  -4   3      348.60      250.56      7.50 o 
  -1  -4   3      126.45      144.56      7.65 o 
   0  -4   3     4583.57     5066.88    118.90 o 
   1  -4   3      535.90      531.60     13.83 o 
   2  -4   3     3755.82     3456.60     89.32 o 
   3  -4   3       36.07       35.68      8.73 o 
   4  -4   3      216.97      155.58      9.45 o 
   5  -4   3        0.04        0.23      8.77 o 
   6  -4   3      108.38      106.31     10.13 o 
   7  -4   3       82.17       85.58     11.20 o 
   8  -4   3        0.52       -3.95     13.21 o 
   9  -4   3        7.83       17.52     13.95 o 
  10  -4   3      361.82      386.67     18.58 o 
  11  -4   3      109.06      130.71     23.90 o 
  12  -4   3      164.38      135.96     15.70 o 
  13  -4   3        0.01        0.47     29.38 o 
 -11  -3   3      472.79      436.01     12.67 o 
 -10  -3   3       95.74      102.72      9.67 o 
  -9  -3   3       26.96       26.87      8.53 o 
  -8  -3   3      135.32      137.68      8.30 o 
  -7  -3   3      290.65      297.40      9.49 o 
  -6  -3   3      193.45      220.26      8.40 o 
  -5  -3   3     1502.92     1525.40     23.32 o 
  -4  -3   3      122.46      127.69      7.58 o 
  -3  -3   3     2549.95     2549.10     14.08 o 
  -2  -3   3       88.52       91.66      7.51 o 
  -1  -3   3    12769.96    13216.96    258.73 o 
   0  -3   3      534.11      518.82     19.44 o 
   1  -3   3     3322.50     3079.02     76.17 o 
   2  -3   3       94.98       86.78      7.07 o 
   3  -3   3       11.03        5.67      8.51 o 
   4  -3   3        2.43        7.44      8.99 o 
   5  -3   3       44.98       51.54      8.38 o 
   6  -3   3       16.84       18.58      8.72 o 
   7  -3   3     1395.37     1450.21     29.02 o 
   8  -3   3       51.26       57.56      9.82 o 
   9  -3   3      552.16      619.71     14.71 o 
  10  -3   3       18.10       27.62     12.17 o 
  11  -3   3      256.00      245.07     12.78 o 
  12  -3   3       38.24       34.56     13.25 o 
  13  -3   3      237.02      208.08     21.07 o 
 -12  -2   3        1.83        0.15     12.69 o 
 -11  -2   3        0.01       10.20      9.38 o 
 -10  -2   3       23.88       25.44     10.16 o 
  -9  -2   3       21.34       19.66      8.35 o 
  -8  -2   3       22.43       22.71      8.38 o 
  -7  -2   3      458.59      463.16     12.66 o 
  -6  -2   3      371.44      438.56      9.52 o 
  -5  -2   3       97.23       99.74      6.80 o 
  -4  -2   3      282.86      333.56      8.77 o 
  -3  -2   3       80.48       83.07      7.40 o 
  -2  -2   3     1149.29     1159.71     14.58 o 
  -1  -2   3      421.42      370.72     14.59 o 
   0  -2   3       29.56       24.98      6.68 o 
   1  -2   3        0.51        5.37      6.52 o 
   2  -2   3     4003.74     3548.74     49.47 o 
   3  -2   3      116.13      110.02      9.49 o 
   4  -2   3     1489.19     1571.54     18.48 o 
   5  -2   3      124.54      127.33     11.46 o 
   6  -2   3      631.40      632.28     11.73 o 
   7  -2   3        0.11        4.72      9.97 o 
   8  -2   3      283.42      290.12     10.33 o 
   9  -2   3        5.44        5.26      9.49 o 
  10  -2   3        0.22        2.23      9.29 o 
  11  -2   3       90.30       99.64     12.11 o 
  12  -2   3       15.47       21.52     16.42 o 
 -12  -1   3       33.71       31.24     13.69 o 
 -11  -1   3      293.01      297.65     13.45 o 
 -10  -1   3        9.00       14.22      8.72 o 
  -9  -1   3       13.27       20.14     10.00 o 
  -8  -1   3       92.96       89.36      8.45 o 
  -7  -1   3      685.55      726.79     20.20 o 
  -6  -1   3        0.71        2.30      6.01 o 
  -5  -1   3        6.71       16.90      6.33 o 
  -4  -1   3      383.17      353.77      8.07 o 
  -3  -1   3     4708.76     4442.56     39.24 o 
  -2  -1   3       16.57       21.24      7.37 o 
  -1  -1   3    18160.49    17716.23    397.41 o 
   0  -1   3       71.97       60.71      7.11 o 
   1  -1   3     1135.34      947.81     19.28 o 
   2  -1   3      137.66      114.65     11.67 o 
   3  -1   3     2798.71     3095.89     56.47 o 
   4  -1   3      334.94      312.92     10.05 o 
   5  -1   3     5403.26     5635.66     90.85 o 
   6  -1   3       23.22       30.49      7.78 o 
   7  -1   3     2169.36     2250.33     48.68 o 
   8  -1   3       33.11       30.38      9.78 o 
   9  -1   3       43.10       42.14      8.57 o 
  10  -1   3       98.22      113.60     11.72 o 
  11  -1   3      292.80      305.03     12.31 o 
  12  -1   3       62.96       60.51     13.14 o 
 -12   0   3      288.81      284.10     12.59 o 
 -11   0   3       18.57       19.39     10.52 o 
 -10   0   3      389.23      423.15     15.30 o 
  -9   0   3       54.22       47.41      8.72 o 
  -8   0   3      433.51      420.77      8.85 o 
  -7   0   3        1.40        9.15      8.37 o 
  -6   0   3     5034.38     5047.34     62.88 o 
  -5   0   3        0.10        3.18      7.43 o 
  -4   0   3      279.15      267.30      8.26 o 
  -3   0   3       26.68       20.80      7.47 o 
  -2   0   3     5303.92     4757.57     47.60 o 
  -1   0   3       11.10        6.36      7.17 o 
   0   0   3     1344.27     1098.76     34.12 o 
   1   0   3      173.23      147.68      9.97 o 
   2   0   3     1798.64     1613.92     16.79 o 
   3   0   3      495.76      432.12      9.59 o 
   4   0   3     7491.16     7758.45     73.47 o 
   5   0   3       25.10       27.37      7.88 o 
   6   0   3       30.30       34.58      6.75 o 
   7   0   3      424.69      417.73     10.20 o 
   8   0   3       80.38       92.22      7.95 o 
   9   0   3        0.72        0.64     10.34 o 
  10   0   3       30.31       30.88     10.97 o 
  11   0   3       22.02       24.93     14.82 o 
  12   0   3      278.23      270.78     17.94 o 
 -13   1   3       61.88       56.49     13.43 o 
 -12   1   3        0.02        3.44     11.50 o 
 -11   1   3       33.64       36.61     11.62 o 
 -10   1   3       14.46       14.70      7.84 o 
  -9   1   3      248.92      243.73     10.35 o 
  -8   1   3        0.37        2.30      8.11 o 
  -7   1   3      570.59      635.95     10.38 o 
  -6   1   3       26.73       30.16      6.57 o 
  -5   1   3     1690.56     1795.07     43.54 o 
  -4   1   3        0.34        1.83      6.82 o 
  -3   1   3      788.33      813.19     11.06 o 
  -2   1   3       51.65       43.47      8.06 o 
  -1   1   3     1658.21     1288.58     25.35 o 
   0   1   3        2.06        5.26      7.10 o 
   1   1   3     1746.46     1705.47     34.38 o 
   2   1   3       57.06       47.01      6.32 o 
   3   1   3     2144.35     2378.02     32.74 o 
   4   1   3       17.83       17.66      8.23 o 
   5   1   3      557.45      562.88     10.30 o 
   6   1   3       44.11       51.14      7.39 o 
   7   1   3       21.56       18.49      7.81 o 
   8   1   3      104.05      102.86      9.72 o 
   9   1   3       12.36       15.81     10.54 o 
  10   1   3       15.12       18.94     10.09 o 
  11   1   3      221.25      225.04     14.05 o 
  12   1   3        2.87        6.27     17.01 o 
 -13   2   3        0.52        5.97     13.52 o 
 -12   2   3      389.05      408.28     21.42 o 
 -11   2   3        9.67        4.56      9.29 o 
 -10   2   3       38.10       45.10     10.41 o 
  -9   2   3        5.64       10.20      8.52 o 
  -8   2   3     1107.58     1066.64     34.01 o 
  -7   2   3        8.61       11.62      8.35 o 
  -6   2   3     1366.34     1339.81     12.39 o 
  -5   2   3        0.75        5.42      6.67 o 
  -4   2   3       56.23       84.93      8.30 o 
  -3   2   3       30.11       27.65      6.58 o 
  -2   2   3      146.42      177.50      8.20 o 
  -1   2   3      118.03       95.07      7.41 o 
   0   2   3     6788.00     6066.26    108.58 o 
   1   2   3      218.67      182.05      7.98 o 
   2   2   3     5443.31     5236.12     69.17 o 
   3   2   3       57.39       49.19      7.15 o 
   4   2   3      928.43     1032.91     10.27 o 
   5   2   3      108.44      110.31      7.65 o 
   6   2   3     3066.24     3057.89     33.72 o 
   7   2   3      115.16      120.43      8.41 o 
   8   2   3      901.43      817.32     12.36 o 
   9   2   3       36.23       33.01      9.40 o 
  10   2   3       97.25       97.73     11.48 o 
  11   2   3       17.12       19.13     12.93 o 
  12   2   3     1269.61     1079.46     63.96 o 
 -13   3   3      135.01      122.23     14.87 o 
 -12   3   3        0.17       -1.20     11.28 o 
 -11   3   3       46.25       52.72     11.34 o 
 -10   3   3       16.49       22.39     10.52 o 
  -9   3   3      883.80      962.41     11.79 o 
  -8   3   3       19.86       25.81      9.13 o 
  -7   3   3     1966.11     2010.91     33.12 o 
  -6   3   3       28.80       28.82      6.99 o 
  -5   3   3      713.90      753.50     12.88 o 
  -4   3   3        6.62        4.74      6.45 o 
  -3   3   3     7371.40     7195.16    221.63 o 
  -2   3   3       42.95       38.39      7.75 o 
  -1   3   3     3582.70     3693.61    135.20 o 
   0   3   3       32.65       23.48      6.16 o 
   1   3   3     2217.91     2570.34     42.23 o 
   2   3   3      886.91      833.30     14.35 o 
   3   3   3     4672.55     4593.11     77.70 o 
   4   3   3      128.36      122.92      6.58 o 
   5   3   3     2019.62     2119.79     20.64 o 
   6   3   3      210.48      215.85      8.50 o 
   7   3   3      444.59      490.26     15.50 o 
   8   3   3        6.23        7.66      9.97 o 
   9   3   3      135.28      147.68      8.64 o 
  10   3   3        1.37       -3.50     10.60 o 
  11   3   3       11.26       16.83     12.28 o 
 -13   4   3        1.19        6.76     13.03 o 
 -12   4   3        4.68        2.95     11.74 o 
 -11   4   3        0.27       -5.24     12.03 o 
 -10   4   3       19.64       25.79      8.70 o 
  -9   4   3       23.58       20.81      9.92 o 
  -8   4   3     2090.56     2128.27     33.12 o 
  -7   4   3       31.12       31.68      8.53 o 
  -6   4   3       14.96       37.87     10.29 o 
  -5   4   3        4.66        2.20      8.20 o 
  -4   4   3      114.89      118.75      8.10 o 
  -3   4   3      139.89      131.42     13.91 o 
  -2   4   3     2588.23     2911.71    145.01 o 
  -1   4   3        2.05        3.16      7.52 o 
   0   4   3      275.63      273.69      9.11 o 
   1   4   3      336.85      327.00      8.28 o 
   2   4   3     1734.09     1906.15     26.44 o 
   3   4   3      108.39      109.29      6.92 o 
   4   4   3     2281.48     2359.95     26.08 o 
   5   4   3       13.80       13.81      8.55 o 
   6   4   3     2470.07     2440.70     32.28 o 
   7   4   3        0.37        1.26      7.85 o 
   8   4   3      529.20      544.57     10.53 o 
   9   4   3       32.57       29.88     11.32 o 
  10   4   3        2.62        5.87     11.29 o 
  11   4   3        2.89       10.38     14.50 o 
 -13   5   3       39.18       43.39     14.95 o 
 -12   5   3        3.92        8.31     13.61 o 
 -11   5   3        2.99        0.56     11.63 o 
 -10   5   3        1.07        0.22     11.84 o 
  -9   5   3       65.33       74.57     10.18 o 
  -8   5   3       19.14       24.65      9.40 o 
  -7   5   3      177.36      160.34     12.73 o 
  -6   5   3        7.23        7.42      7.73 o 
  -5   5   3      416.93      450.58     12.74 o 
  -4   5   3       63.45       63.08     11.19 o 
  -3   5   3     3448.60     3905.70     23.21 o 
  -2   5   3      163.10      151.66      9.14 o 
  -1   5   3      433.85      497.53     16.24 o 
   0   5   3      236.63      244.89     10.32 o 
   1   5   3     3998.76     4379.58    101.53 o 
   2   5   3      262.85      248.73      9.21 o 
   3   5   3      593.88      551.89     13.02 o 
   4   5   3        1.19        2.26      7.15 o 
   5   5   3      545.28      522.14     11.20 o 
   6   5   3        8.01        0.22      8.54 o 
   7   5   3      236.80      255.80     10.99 o 
   8   5   3      137.61      135.11      9.43 o 
   9   5   3     1360.00     1413.73     14.84 o 
  10   5   3       21.23       27.12     12.30 o 
 -12   6   3        0.49        4.32     14.69 o 
 -11   6   3       11.06       12.77     12.69 o 
 -10   6   3      204.67      242.56     13.96 o 
  -9   6   3        8.61        5.03     10.84 o 
  -8   6   3     3158.83     3199.30     42.79 o 
  -7   6   3      138.99      134.11      9.71 o 
  -6   6   3     1910.04     2120.77     29.54 o 
  -5   6   3       78.16       75.55     12.33 o 
  -4   6   3     1036.36     1023.09     15.37 o 
  -3   6   3      100.11       99.71      9.77 o 
  -2   6   3     6287.08     7364.74    251.07 o 
  -1   6   3      299.35      309.95      8.80 o 
   0   6   3       65.03       92.56      6.87 o 
   1   6   3      100.24      101.38      8.65 o 
   2   6   3     1507.90     1452.23     24.74 o 
   3   6   3       84.59       82.57      8.96 o 
   4   6   3      416.22      411.98      8.18 o 
   5   6   3      680.43      659.44      9.78 o 
   6   6   3        0.19       -1.59     10.20 o 
   7   6   3       17.30       19.67      9.00 o 
   8   6   3      280.81      284.87     17.43 o 
   9   6   3        0.04        7.30     10.83 o 
  10   6   3      335.48      287.50     22.34 o 
 -12   7   3        3.97        8.44     15.42 o 
 -11   7   3       36.21       42.88     13.42 o 
 -10   7   3        2.79        9.42     12.62 o 
  -9   7   3      180.26      181.07     11.31 o 
  -8   7   3       10.40       10.62     10.33 o 
  -7   7   3      187.89      194.61     14.31 o 
  -6   7   3        3.36        5.88     10.42 o 
  -5   7   3      486.04      539.05     31.36 o 
  -4   7   3       98.96       98.12     12.82 o 
  -3   7   3      166.59      169.86     12.47 o 
  -2   7   3       42.11       39.59      8.28 o 
  -1   7   3      339.27      332.44      8.41 o 
   0   7   3        8.47        7.72      8.45 o 
   1   7   3      127.79      159.62      8.95 o 
   2   7   3        3.34        2.87      6.63 o 
   3   7   3      494.69      513.90      9.69 o 
   4   7   3       75.82       63.05      7.93 o 
   5   7   3      224.03      211.51      9.13 o 
   6   7   3       21.39       22.19      9.09 o 
   7   7   3       37.63       37.04     10.57 o 
   8   7   3        1.62       -1.55      9.67 o 
   9   7   3        0.02        0.34     11.70 o 
 -12   8   3      135.38      103.09     16.62 o 
 -11   8   3        0.60        3.33     15.35 o 
 -10   8   3       65.71       55.36     15.51 o 
  -9   8   3       11.72        7.99     22.79 o 
  -8   8   3      674.43      742.68     17.85 o 
  -7   8   3       11.91       20.96     14.34 o 
  -6   8   3      538.78      544.19     32.21 o 
  -5   8   3       18.19       34.32     13.00 o 
  -4   8   3      112.04      145.38     13.40 o 
  -3   8   3       23.42       18.43     10.36 o 
  -2   8   3       10.99        5.59      8.93 o 
  -1   8   3      283.67      310.70      8.59 o 
   0   8   3       29.33       21.86      8.44 o 
   1   8   3       20.51       17.89      8.35 o 
   2   8   3      580.97      613.31     13.82 o 
   3   8   3      218.53      216.22      8.69 o 
   4   8   3      352.27      355.30     10.02 o 
   5   8   3       57.73       77.55     11.12 o 
   6   8   3        0.86        6.02     10.58 o 
   7   8   3       35.60       43.73     11.44 o 
   8   8   3       87.58       70.84     10.71 o 
 -11   9   3      200.22      181.75     22.66 o 
 -10   9   3        2.90       -0.44     18.57 o 
  -9   9   3       34.38       35.42     13.82 o 
  -8   9   3        0.13        0.74     15.64 o 
  -7   9   3        0.23        6.89     15.08 o 
  -6   9   3       89.37       84.30     14.47 o 
  -5   9   3      137.09      180.23     12.14 o 
  -4   9   3       14.94       33.20     13.52 o 
  -3   9   3        4.54       11.90     13.17 o 
  -2   9   3      344.65      363.76      9.91 o 
  -1   9   3      495.73      508.48     11.70 o 
   0   9   3      220.41      222.49      9.18 o 
   1   9   3       14.12       20.47      9.87 o 
   2   9   3      112.14      138.34      9.27 o 
   3   9   3      206.21      188.91     10.35 o 
   4   9   3       94.97      105.37      9.71 o 
   5   9   3      126.95      106.32      9.85 o 
   6   9   3       17.81       12.23     10.58 o 
   7   9   3       13.54       18.89     11.47 o 
 -10  10   3       12.93       18.94     27.40 o 
  -9  10   3       25.25       12.80     17.74 o 
  -8  10   3       37.18       35.03     16.90 o 
  -7  10   3        0.92        2.31     15.97 o 
  -6  10   3      378.81      369.87     14.67 o 
  -5  10   3       30.33       34.37     11.94 o 
  -4  10   3       10.17       10.62     14.43 o 
  -3  10   3       70.30       66.98     12.52 o 
  -2  10   3       96.04       85.11     10.48 o 
  -1  10   3        5.36        3.87      9.67 o 
   0  10   3       37.87       37.64     10.80 o 
   1  10   3      122.51      101.12      9.78 o 
   2  10   3      288.46      278.08      9.60 o 
   3  10   3       33.96       16.14      9.42 o 
   4  10   3       11.42        8.03     11.18 o 
   5  10   3        6.89       -3.20     10.66 o 
   6  10   3       72.38       72.78     13.04 o 
  -9  11   3       19.37       20.95     15.84 o 
  -8  11   3        4.00       10.57     18.40 o 
  -7  11   3        5.29        0.93     17.19 o 
  -6  11   3       25.76       32.11     16.75 o 
  -5  11   3      181.89      202.52     16.82 o 
  -4  11   3        6.08        6.47     15.81 o 
  -3  11   3      374.34      404.32     12.68 o 
  -2  11   3        1.53       -0.44     13.72 o 
  -1  11   3       20.63       20.02     10.25 o 
   0  11   3       41.95       29.78     10.36 o 
   1  11   3       15.01       17.66      9.49 o 
   2  11   3       42.10       55.48     11.03 o 
   3  11   3      399.19      403.81     12.52 o 
   4  11   3        6.41        7.46     11.19 o 
  -8  12   3      344.44      325.48     15.77 o 
  -7  12   3        7.58        7.30     19.25 o 
  -6  12   3      148.30      141.51     15.67 o 
  -5  12   3        3.31       17.84     17.87 o 
  -4  12   3       63.75       59.73     14.46 o 
  -3  12   3       61.25       79.40     14.69 o 
  -2  12   3       38.79       42.94     14.52 o 
  -1  12   3       11.33       18.96     13.81 o 
   0  12   3      540.17      565.87     21.63 o 
   1  12   3        6.02       12.57     13.39 o 
   2  12   3      110.23      105.72     11.61 o 
   3  12   3        1.47       -8.11     14.94 o 
  -6  13   3        0.87       16.06     16.47 o 
  -5  13   3      159.99      134.56     17.22 o 
  -4  13   3        2.12       12.66     19.49 o 
  -3  13   3       12.13       12.12     13.74 o 
  -2  13   3       64.11       44.91     19.56 o 
  -1  13   3      618.25      497.95     64.34 o 
   0  13   3       18.14       28.51     15.39 o 
   0 -13   4        0.19        7.89     14.16 o 
   1 -13   4      169.66      168.80     13.38 o 
   2 -13   4       48.90       43.18     14.60 o 
   3 -13   4        6.20       14.08     15.22 o 
   4 -13   4        0.21        3.99     14.23 o 
   5 -13   4      115.06      124.27     20.38 o 
   6 -13   4       10.14       11.84     20.69 o 
  -3 -12   4       32.98       24.89     12.95 o 
  -2 -12   4      103.71      106.31     12.42 o 
  -1 -12   4      108.72       85.37     10.89 o 
   0 -12   4       11.70        8.54     10.38 o 
   1 -12   4        2.58        1.66     11.01 o 
   2 -12   4      122.40      134.61     11.40 o 
   3 -12   4       41.18       47.30     11.42 o 
   4 -12   4      358.03      355.60     24.41 o 
   5 -12   4        2.59        0.35     15.62 o 
   6 -12   4      494.07      506.76     20.56 o 
   7 -12   4        6.20       16.27     19.60 o 
   8 -12   4       47.56       28.35     22.94 o 
  -5 -11   4       32.66       34.63     13.01 o 
  -4 -11   4       20.57       27.79     12.08 o 
  -3 -11   4      144.32      158.96     10.71 o 
  -2 -11   4       82.62       79.24     11.12 o 
  -1 -11   4        6.37        2.15      9.60 o 
   0 -11   4       33.89       51.51     10.33 o 
   1 -11   4       12.28       13.73     11.22 o 
   2 -11   4       36.87       34.69     10.37 o 
   3 -11   4       31.97       29.39     13.73 o 
   4 -11   4        3.44        2.57     12.35 o 
   5 -11   4      676.48      734.57     15.72 o 
   6 -11   4       37.81       31.12     14.55 o 
   7 -11   4       39.64       37.39     17.94 o 
   8 -11   4       26.12       15.45     18.77 o 
   9 -11   4      437.84      341.02     61.39 o 
  -6 -10   4        7.04        4.77     11.53 o 
  -5 -10   4        1.07       10.67     10.53 o 
  -4 -10   4      100.40       90.94     10.02 o 
  -3 -10   4        0.57        1.33     10.28 o 
  -2 -10   4       86.58       91.95     11.10 o 
  -1 -10   4        8.49       10.26     10.68 o 
   0 -10   4       88.81       91.85     10.65 o 
   1 -10   4       89.34       99.95     10.34 o 
   2 -10   4       89.75      110.01     10.92 o 
   3 -10   4        1.56        5.78     10.42 o 
   4 -10   4      178.96      176.13     11.97 o 
   5 -10   4      214.29      202.81     11.21 o 
   6 -10   4      160.20      187.08     13.46 o 
   7 -10   4      263.49      263.33     14.34 o 
   8 -10   4      903.74      893.93     21.30 o 
   9 -10   4        9.14       12.80     18.39 o 
  10 -10   4       57.65       52.08     20.69 o 
  -7  -9   4       23.49       17.37     13.67 o 
  -6  -9   4       38.84       30.32      9.61 o 
  -5  -9   4        0.39        2.71     10.17 o 
  -4  -9   4       21.71       21.68      8.99 o 
  -3  -9   4      304.40      306.60     10.82 o 
  -2  -9   4        0.93       -6.19      9.92 o 
  -1  -9   4      461.92      491.13     13.72 o 
   0  -9   4        0.68        1.20      7.81 o 
   1  -9   4      435.29      469.19      9.83 o 
   2  -9   4      174.05      185.39      9.18 o 
   3  -9   4      642.27      656.82     19.84 o 
   4  -9   4      327.75      367.46     10.88 o 
   5  -9   4     1484.03     1578.65     19.50 o 
   6  -9   4        0.00       -0.25     11.37 o 
   7  -9   4      443.71      449.72     13.63 o 
   8  -9   4        0.44       -1.37     13.25 o 
   9  -9   4      542.99      514.74     18.73 o 
  10  -9   4        7.35       11.42     32.64 o 
  11  -9   4        5.07        4.61     22.70 o 
  -8  -8   4       14.71        9.71     13.65 o 
  -7  -8   4       35.50       30.43     12.46 o 
  -6  -8   4       76.18       77.05      9.49 o 
  -5  -8   4       13.98       22.22      9.41 o 
  -4  -8   4      369.31      348.46      9.77 o 
  -3  -8   4       21.08       27.67      9.60 o 
  -2  -8   4      382.20      379.22     14.19 o 
  -1  -8   4        3.97        7.59      9.01 o 
   0  -8   4     2823.45     2893.87     29.06 o 
   1  -8   4       35.65       35.12      8.29 o 
   2  -8   4     2966.48     3175.40     71.55 o 
   3  -8   4       97.01       87.76      9.26 o 
   4  -8   4       28.16       44.90     10.22 o 
   5  -8   4       57.14       53.15      9.70 o 
   6  -8   4       72.38       83.48     11.53 o 
   7  -8   4       22.14       22.89     11.26 o 
   8  -8   4      592.86      615.23     15.08 o 
   9  -8   4       13.12       17.17     13.96 o 
  10  -8   4       38.23       34.60     17.45 o 
  11  -8   4        8.99       -2.86     27.10 o 
  -9  -7   4        7.35        1.76     11.29 o 
  -8  -7   4        6.57        4.82     11.32 o 
  -7  -7   4        2.18        9.02     11.37 o 
  -6  -7   4        3.80        6.50      8.58 o 
  -5  -7   4      241.25      255.67      8.77 o 
  -4  -7   4      196.15      201.64      8.38 o 
  -3  -7   4      116.91      124.84      8.60 o 
  -2  -7   4      180.76      172.14      6.98 o 
  -1  -7   4     2125.76     2199.92     38.90 o 
   0  -7   4      551.12      534.70      8.82 o 
   1  -7   4     3905.87     4143.98     62.15 o 
   2  -7   4        1.82        9.24      7.47 o 
   3  -7   4      185.23      200.31      9.32 o 
   4  -7   4       43.47       38.37      9.17 o 
   5  -7   4      891.75      934.69     17.49 o 
   6  -7   4      232.49      235.58     10.43 o 
   7  -7   4       37.04       31.57     10.18 o 
   8  -7   4        0.17        1.33     12.53 o 
   9  -7   4      126.72      131.51     16.12 o 
  10  -7   4       34.02       40.91     17.02 o 
  11  -7   4       58.81       45.06     26.29 o 
  12  -7   4       40.24       49.09     20.96 o 
 -10  -6   4        9.49       11.61     11.71 o 
  -9  -6   4       14.95       18.25     12.89 o 
  -8  -6   4      388.12      369.97     10.37 o 
  -7  -6   4       75.48       81.82      8.77 o 
  -6  -6   4      286.06      296.67      9.61 o 
  -5  -6   4      593.91      581.99     10.29 o 
  -4  -6   4       51.11       46.70      8.99 o 
  -3  -6   4      247.99      256.60      7.96 o 
  -2  -6   4      124.93      123.33      6.83 o 
  -1  -6   4        8.81       17.57      7.23 o 
   0  -6   4       46.10       58.10      8.19 o 
   1  -6   4      609.62      667.05     11.94 o 
   2  -6   4      345.70      451.16     11.44 o 
   3  -6   4        2.90        0.16      6.92 o 
   4  -6   4      231.62      265.32      9.31 o 
   5  -6   4       18.39       21.09      8.59 o 
   6  -6   4       20.68       22.18      9.97 o 
   7  -6   4      123.34      112.33     12.18 o 
   8  -6   4        0.33       -4.60     13.93 o 
   9  -6   4       82.72       78.07     12.50 o 
  10  -6   4       65.86       73.40     13.40 o 
  11  -6   4       95.41      105.36     18.06 o 
  12  -6   4        0.01        9.09     19.45 o 
 -10  -5   4        3.97        2.30     11.83 o 
  -9  -5   4      487.87      472.83     12.65 o 
  -8  -5   4      103.39      117.78      9.94 o 
  -7  -5   4     2322.39     2262.84     33.82 o 
  -6  -5   4       13.57       10.89      8.52 o 
  -5  -5   4     2137.80     2141.78     36.78 o 
  -4  -5   4       44.51       52.15      8.65 o 
  -3  -5   4      403.53      366.34      6.99 o 
  -2  -5   4      993.58      989.56     23.21 o 
  -1  -5   4     3611.20     4079.22    107.45 o 
   0  -5   4      174.08      200.01      8.40 o 
   1  -5   4      311.82      237.27      7.60 o 
   2  -5   4        0.68       -1.19      6.92 o 
   3  -5   4     3130.30     3169.28     73.14 o 
   4  -5   4      288.85      282.77      9.61 o 
   5  -5   4      695.72      745.01     12.35 o 
   6  -5   4       45.62       46.00     10.95 o 
   7  -5   4      868.62      880.16     16.62 o 
   8  -5   4       29.71       39.03     13.58 o 
   9  -5   4      326.28      331.87     15.94 o 
  10  -5   4       57.25       68.49     13.21 o 
  11  -5   4        4.00       11.03     17.31 o 
  12  -5   4        9.10       18.60     19.02 o 
 -11  -4   4        6.23        4.63     11.38 o 
 -10  -4   4       21.26       16.54      9.44 o 
  -9  -4   4        0.04       -4.90      9.82 o 
  -8  -4   4      448.06      485.84     16.82 o 
  -7  -4   4      158.97      173.25      8.94 o 
  -6  -4   4      217.87      214.24      9.42 o 
  -5  -4   4      199.80      193.98      7.51 o 
  -4  -4   4      445.61      446.88      8.49 o 
  -3  -4   4        0.02        5.83      7.05 o 
  -2  -4   4       28.43       35.32      6.11 o 
  -1  -4   4      472.24      483.94      8.61 o 
   0  -4   4     3241.21     3097.30     88.19 o 
   1  -4   4      752.17      745.00     12.15 o 
   2  -4   4     1003.00      955.61     19.06 o 
   3  -4   4      309.96      292.32      9.65 o 
   4  -4   4       42.19       38.63      8.59 o 
   5  -4   4      103.17      102.88      9.98 o 
   6  -4   4       18.98       30.28     11.91 o 
   7  -4   4        0.95        1.45      9.84 o 
   8  -4   4      386.72      360.83     27.53 o 
   9  -4   4       92.08       90.69     12.04 o 
  10  -4   4        2.23        1.50     12.29 o 
  11  -4   4       33.88       44.51     17.08 o 
  12  -4   4        2.09        9.43     18.86 o 
 -11  -3   4       16.64       23.16     11.93 o 
 -10  -3   4       54.72       56.42     10.73 o 
  -9  -3   4      205.68      203.47      8.64 o 
  -8  -3   4        1.02        0.14      7.78 o 
  -7  -3   4       99.72       96.67      7.61 o 
  -6  -3   4        5.32        2.66      7.70 o 
  -5  -3   4       87.98       80.91      8.29 o 
  -4  -3   4      170.75      187.93      9.92 o 
  -3  -3   4     6564.32     7293.58    158.10 o 
  -2  -3   4      145.75      130.81      7.80 o 
  -1  -3   4     6002.66     6400.07     84.34 o 
   0  -3   4        8.95        8.51      6.11 o 
   1  -3   4     5447.25     5393.02    121.51 o 
   2  -3   4       55.10       46.74      7.26 o 
   3  -3   4      483.38      441.30     11.27 o 
   4  -3   4        2.02        2.78      8.37 o 
   5  -3   4     2260.28     2429.36     19.94 o 
   6  -3   4        0.09       -2.92     11.54 o 
   7  -3   4     1295.91     1306.91     24.82 o 
   8  -3   4        0.13        2.83      9.52 o 
   9  -3   4       48.33       43.20     11.39 o 
  10  -3   4        7.98       13.98     15.33 o 
  11  -3   4      301.85      294.83     12.89 o 
  12  -3   4        0.43       16.03     18.30 o 
 -12  -2   4      359.08      322.97     18.26 o 
 -11  -2   4        9.26       16.90     12.59 o 
 -10  -2   4        1.92       10.05     10.12 o 
  -9  -2   4       64.67       63.05      9.12 o 
  -8  -2   4      327.62      329.44     10.84 o 
  -7  -2   4       47.89       50.58      8.04 o 
  -6  -2   4     3559.31     3722.40     75.36 o 
  -5  -2   4       80.80       94.77      8.26 o 
  -4  -2   4     1579.91     1535.70     19.34 o 
  -3  -2   4       72.36       69.47      6.89 o 
  -2  -2   4     2069.75     2117.80     22.02 o 
  -1  -2   4        0.37        2.72      5.73 o 
   0  -2   4    33312.15    35112.13    605.65 o 
   1  -2   4      111.49       98.67      7.28 o 
   2  -2   4     2482.13     2191.83     55.27 o 
   3  -2   4       42.12       35.92     11.15 o 
   4  -2   4     6986.14     6910.66    232.47 o 
   5  -2   4       13.58        9.89     10.76 o 
   6  -2   4      658.17      631.69     20.06 o 
   7  -2   4       84.89       96.72     12.78 o 
   8  -2   4       15.42       15.95      8.79 o 
   9  -2   4        5.81       16.66     10.69 o 
  10  -2   4      582.93      626.10     18.64 o 
  11  -2   4        9.87       13.81     23.78 o 
  12  -2   4      250.75      273.19     16.30 o 
 -12  -1   4       17.88       21.88     12.36 o 
 -11  -1   4        9.56       17.03     10.82 o 
 -10  -1   4        3.34        8.44      8.77 o 
  -9  -1   4     1683.02     1711.93     68.77 o 
  -8  -1   4      161.90      161.49      8.15 o 
  -7  -1   4     1232.83     1217.73     36.46 o 
  -6  -1   4       24.04       26.86      8.15 o 
  -5  -1   4      157.54      159.44      6.68 o 
  -4  -1   4        9.73       12.99      7.08 o 
  -3  -1   4     5984.98     5594.22     37.91 o 
  -2  -1   4      724.72      634.09     22.31 o 
  -1  -1   4    25120.81    25643.16    691.11 o 
   0  -1   4       30.20       24.55      6.06 o 
   1  -1   4     3603.72     3067.26     62.30 o 
   2  -1   4      354.07      296.65     10.43 o 
   3  -1   4    13071.47    12610.73    536.94 o 
   4  -1   4       43.47       39.01      9.69 o 
   5  -1   4      195.99      218.33      8.89 o 
   6  -1   4       52.24       52.47      7.46 o 
   7  -1   4       10.18       19.01      8.23 o 
   8  -1   4        1.19       -4.94      9.61 o 
   9  -1   4      519.23      607.33     22.32 o 
  10  -1   4        2.68        2.64     11.88 o 
  11  -1   4        8.49        6.40     17.15 o 
  12  -1   4        0.13       -1.94     12.34 o 
 -12   0   4      110.24       88.04     13.40 o 
 -11   0   4       18.34       18.28      9.72 o 
 -10   0   4        9.84       13.15      8.71 o 
  -9   0   4       18.79       29.42      9.82 o 
  -8   0   4       75.63       69.27      8.36 o 
  -7   0   4       24.42       27.38      8.62 o 
  -6   0   4      613.37      704.56     13.77 o 
  -5   0   4      433.72      413.85     10.36 o 
  -4   0   4      127.89      119.17      7.59 o 
  -3   0   4        0.08        1.03      6.18 o 
  -2   0   4     1307.46     1087.65     17.88 o 
  -1   0   4      103.90       86.35      7.01 o 
   0   0   4     4885.84     4117.14     88.61 o 
   1   0   4       35.11       28.92      6.22 o 
   2   0   4       20.64       10.36      6.87 o 
   3   0   4        4.85        2.61      8.02 o 
   4   0   4     2822.81     3090.66     39.37 o 
   5   0   4        0.66        1.92      7.26 o 
   6   0   4     1325.57     1450.66     31.09 o 
   7   0   4       90.69       92.06      9.03 o 
   8   0   4     1429.91     1394.64     31.22 o 
   9   0   4        5.43        9.34     10.02 o 
  10   0   4        4.26        0.44     11.13 o 
  11   0   4        2.31       12.56     11.58 o 
  12   0   4      303.06      312.69     14.36 o 
 -13   1   4      301.33      278.03     15.32 o 
 -12   1   4        1.41        3.14     11.50 o 
 -11   1   4       30.01       35.92     11.57 o 
 -10   1   4       37.52       38.95      9.55 o 
  -9   1   4      830.30      873.00     12.56 o 
  -8   1   4        1.72        4.54      8.11 o 
  -7   1   4      512.59      460.86      8.22 o 
  -6   1   4      112.26      118.45      8.26 o 
  -5   1   4      897.77      887.62     10.60 o 
  -4   1   4        0.00        1.14      6.91 o 
  -3   1   4     1930.46     1596.63     13.56 o 
  -2   1   4       30.86       30.20      6.19 o 
  -1   1   4     5497.82     4522.43    134.60 o 
   0   1   4      240.29      183.02      7.11 o 
   1   1   4        2.89        0.38      7.42 o 
   2   1   4      583.02      502.44      9.49 o 
   3   1   4     3700.11     3284.78     19.55 o 
   4   1   4        1.86        5.44      8.02 o 
   5   1   4      184.02      185.25      7.29 o 
   6   1   4      195.32      193.00      8.96 o 
   7   1   4       19.81       28.54      7.78 o 
   8   1   4      194.96      212.31     10.79 o 
   9   1   4      630.73      655.38     17.04 o 
  10   1   4       16.74       13.93     12.07 o 
  11   1   4      144.41      141.24     11.97 o 
  12   1   4       16.51       19.27     14.91 o 
 -13   2   4        6.46       12.89     12.94 o 
 -12   2   4       73.38       70.69     13.59 o 
 -11   2   4        3.99        0.50     10.24 o 
 -10   2   4      393.77      399.60     11.38 o 
  -9   2   4        4.36        9.54      9.65 o 
  -8   2   4     1894.92     1893.88     39.11 o 
  -7   2   4        0.26       -2.95      8.34 o 
  -6   2   4     1232.20     1189.63     15.19 o 
  -5   2   4        4.28       -0.92      5.40 o 
  -4   2   4     2691.14     2522.22     32.23 o 
  -3   2   4      117.44      106.08      7.61 o 
  -2   2   4      827.84      693.58     22.81 o 
  -1   2   4      171.58      227.47      8.89 o 
   0   2   4     3201.04     2652.05     46.86 o 
   1   2   4      252.79      231.64      7.63 o 
   2   2   4     8184.19     8747.26    129.31 o 
   3   2   4       61.20       65.95      6.76 o 
   4   2   4     1964.38     2143.44     30.23 o 
   5   2   4     1167.63     1186.87     18.27 o 
   6   2   4      340.41      358.44      9.10 o 
   7   2   4       72.10       62.35      7.62 o 
   8   2   4        4.98        0.69      8.61 o 
   9   2   4       32.55       39.41     11.00 o 
  10   2   4      161.10      155.78     11.13 o 
  11   2   4      146.36      126.05     12.53 o 
 -13   3   4       73.52       66.58     12.96 o 
 -12   3   4        1.43        1.61     12.85 o 
 -11   3   4       53.64       48.54      9.57 o 
 -10   3   4       57.88       62.42      9.56 o 
  -9   3   4       45.43       40.84      9.92 o 
  -8   3   4       13.81       17.58      9.19 o 
  -7   3   4        9.01        2.47      8.51 o 
  -6   3   4       26.03       29.24      6.52 o 
  -5   3   4      254.26      272.70     11.14 o 
  -4   3   4      187.63      182.75      9.14 o 
  -3   3   4     2134.32     2089.22     55.73 o 
  -2   3   4       52.81       53.05      8.21 o 
  -1   3   4        4.26       10.04      7.93 o 
   0   3   4       18.51       19.58      6.79 o 
   1   3   4       36.50       49.25      8.11 o 
   2   3   4       84.60       80.32      6.31 o 
   3   3   4     2306.60     2533.88     24.39 o 
   4   3   4        2.04        5.55      6.55 o 
   5   3   4      804.50      810.72     12.21 o 
   6   3   4      218.52      220.99      8.65 o 
   7   3   4      154.43      170.60      9.81 o 
   8   3   4       14.44       15.30     10.36 o 
   9   3   4      721.12      790.68     30.91 o 
  10   3   4        0.72        0.58     10.87 o 
  11   3   4       67.48       55.44     14.01 o 
 -13   4   4        8.89       19.24     14.45 o 
 -12   4   4       81.15       82.91     13.22 o 
 -11   4   4        0.44        6.34     10.43 o 
 -10   4   4       71.65       93.75     10.82 o 
  -9   4   4       52.86       47.32      9.00 o 
  -8   4   4     1509.64     1510.24     22.21 o 
  -7   4   4        4.52        1.59      8.57 o 
  -6   4   4      270.91      278.50     15.27 o 
  -5   4   4       37.03       39.32      8.41 o 
  -4   4   4      308.77      421.59     10.11 o 
  -3   4   4       15.31        7.42      6.92 o 
  -2   4   4     4854.83     5145.20    189.84 o 
  -1   4   4       36.53       31.11      7.32 o 
   0   4   4     1296.91     1327.96     40.28 o 
   1   4   4      686.26      673.27     12.00 o 
   2   4   4     1153.04     1081.98     17.58 o 
   3   4   4       45.49       44.67      6.53 o 
   4   4   4     4461.03     4615.70     59.76 o 
   5   4   4      666.61      658.63     16.94 o 
   6   4   4       81.25       68.63      8.39 o 
   7   4   4        0.19        2.13      8.74 o 
   8   4   4       86.29       80.73     10.88 o 
   9   4   4        4.39        5.13     11.53 o 
  10   4   4      506.31      460.12     28.64 o 
  11   4   4       85.09       71.88     14.88 o 
 -13   5   4        1.93        2.27     14.99 o 
 -12   5   4        2.86        4.34     11.84 o 
 -11   5   4      310.01      328.88     12.89 o 
 -10   5   4        0.25        2.58     10.75 o 
  -9   5   4       36.24       35.76     10.14 o 
  -8   5   4        1.24        3.43      8.73 o 
  -7   5   4       79.18       73.51     10.70 o 
  -6   5   4       59.49       50.66      9.16 o 
  -5   5   4     1054.84     1024.14     29.80 o 
  -4   5   4       66.18       63.85      9.32 o 
  -3   5   4      270.61      350.05     10.95 o 
  -2   5   4      153.55      141.56      9.76 o 
  -1   5   4        0.91       11.56      8.32 o 
   0   5   4      521.05      546.10     10.20 o 
   1   5   4      936.41     1005.17     13.09 o 
   2   5   4      110.47      110.22      6.84 o 
   3   5   4      266.76      276.07      7.69 o 
   4   5   4      297.49      275.58      8.49 o 
   5   5   4       54.03       63.90      9.34 o 
   6   5   4      173.85      159.31      8.42 o 
   7   5   4      112.15      100.69      9.30 o 
   8   5   4      294.16      306.31      9.84 o 
   9   5   4       13.85       14.06     12.53 o 
  10   5   4       11.45        5.87     13.96 o 
 -12   6   4        0.23       -0.61     13.63 o 
 -11   6   4        1.29       -2.15     13.28 o 
 -10   6   4       41.47       45.56     11.81 o 
  -9   6   4        2.59        3.64      9.44 o 
  -8   6   4      401.05      406.01     10.26 o 
  -7   6   4       31.72       33.34     10.77 o 
  -6   6   4     1331.11     1397.79     17.92 o 
  -5   6   4        1.37        1.42     12.13 o 
  -4   6   4     2157.97     2265.67     31.80 o 
  -3   6   4       94.90       99.38      9.61 o 
  -2   6   4      181.85      178.15      8.91 o 
  -1   6   4      110.15      119.22      8.93 o 
   0   6   4       60.83       58.05      8.28 o 
   1   6   4       13.94       23.22      8.34 o 
   2   6   4      800.00      829.36     12.06 o 
   3   6   4       11.93       14.91      7.22 o 
   4   6   4        9.18       15.26      7.49 o 
   5   6   4      107.29      116.10      8.85 o 
   6   6   4      339.46      333.86     11.26 o 
   7   6   4       14.16       16.61      9.96 o 
   8   6   4        1.40        4.22     12.03 o 
   9   6   4        1.99        4.12     12.10 o 
 -12   7   4       12.08       16.54     14.88 o 
 -11   7   4       10.99       17.47     13.46 o 
 -10   7   4        5.53        8.29     12.72 o 
  -9   7   4       12.15       19.81     10.68 o 
  -8   7   4       11.43       13.77     11.15 o 
  -7   7   4       13.26        4.26     13.68 o 
  -6   7   4       78.57       71.23     11.02 o 
  -5   7   4     1075.93     1220.23     14.62 o 
  -4   7   4        4.13       12.63     12.45 o 
  -3   7   4       94.54       97.63     10.16 o 
  -2   7   4       44.29       57.59      7.58 o 
  -1   7   4     1750.86     1868.59     31.20 o 
   0   7   4      153.90      173.75      8.52 o 
   1   7   4        1.34        2.51      8.71 o 
   2   7   4        3.12        2.33      7.86 o 
   3   7   4       39.48       34.77      9.33 o 
   4   7   4       45.33       58.32      9.89 o 
   5   7   4      251.10      251.28      8.48 o 
   6   7   4      251.28      240.63     11.45 o 
   7   7   4      224.85      213.20     11.04 o 
   8   7   4       37.58       25.20     11.79 o 
   9   7   4        0.42       -2.99     14.44 o 
 -12   8   4      105.54      102.20     16.95 o 
 -11   8   4        2.59        5.65     16.23 o 
 -10   8   4      119.48      100.93     15.80 o 
  -9   8   4       48.92       60.97     23.03 o 
  -8   8   4      401.18      407.20     16.60 o 
  -7   8   4       91.56       85.16     20.93 o 
  -6   8   4     2142.68     2095.41     50.43 o 
  -5   8   4        1.93       12.04     12.86 o 
  -4   8   4       56.29       51.94     13.17 o 
  -3   8   4      307.29      312.27     11.84 o 
  -2   8   4     2566.19     2703.71     71.54 o 
  -1   8   4       59.62       48.34      8.42 o 
   0   8   4      227.23      269.49     10.20 o 
   1   8   4       61.10       68.46      8.53 o 
   2   8   4       14.67        8.96      9.50 o 
   3   8   4      171.97      151.28      8.02 o 
   4   8   4      369.12      338.63     10.28 o 
   5   8   4      100.22       79.32     10.12 o 
   6   8   4      290.44      276.12     12.46 o 
   7   8   4       12.16        9.74     10.72 o 
   8   8   4       20.55       23.41     14.26 o 
 -11   9   4        2.06       -0.60     16.40 o 
 -10   9   4        3.86        7.76     18.50 o 
  -9   9   4        5.93       20.50     21.01 o 
  -8   9   4        3.93        1.02     16.13 o 
  -7   9   4      545.58      508.11     18.29 o 
  -6   9   4       13.17       12.89     11.75 o 
  -5   9   4        1.03        7.44     11.02 o 
  -4   9   4       16.51        8.62     11.06 o 
  -3   9   4      897.22      907.73     28.52 o 
  -2   9   4        7.76        3.53     11.21 o 
  -1   9   4      354.02      336.70     10.18 o 
   0   9   4        3.50        5.66      8.88 o 
   1   9   4      537.56      544.89     10.38 o 
   2   9   4        5.05        1.80      9.10 o 
   3   9   4        3.81       22.10     10.82 o 
   4   9   4       72.97       80.20      9.51 o 
   5   9   4        1.19        9.14     10.62 o 
   6   9   4       19.75       15.32     11.82 o 
   7   9   4       74.55       73.78     10.95 o 
 -10  10   4      173.72      158.76     28.28 o 
  -9  10   4        1.50        9.64     14.40 o 
  -8  10   4      261.04      277.94     18.04 o 
  -7  10   4        0.12        0.57     15.97 o 
  -6  10   4      166.80      186.61     15.91 o 
  -5  10   4       31.25       36.20     15.08 o 
  -4  10   4      263.16      238.27     12.88 o 
  -3  10   4       99.90      117.29     12.37 o 
  -2  10   4      766.58      752.01     24.42 o 
  -1  10   4       48.56       66.35     11.30 o 
   0  10   4      232.67      272.50     11.60 o 
   1  10   4       22.64       36.59      8.79 o 
   2  10   4        0.07        1.25      9.16 o 
   3  10   4        4.81        2.38     10.39 o 
   4  10   4       31.22       48.50     10.34 o 
   5  10   4      165.75      170.33     12.47 o 
   6  10   4      410.61      367.68     14.01 o 
  -9  11   4      189.17      165.49     20.20 o 
  -8  11   4        1.04        5.10     18.55 o 
  -7  11   4       15.25       10.39     14.36 o 
  -6  11   4        1.29        1.97     12.18 o 
  -5  11   4       10.48       22.52     13.47 o 
  -4  11   4      105.29      103.29     13.68 o 
  -3  11   4       85.10       92.94     16.47 o 
  -2  11   4       32.04       29.80     16.20 o 
  -1  11   4      185.68      187.48     12.51 o 
   0  11   4       93.54      116.68     12.60 o 
   1  11   4       64.50       55.12     10.70 o 
   2  11   4       72.45       74.18     12.75 o 
   3  11   4       67.02       79.14     12.03 o 
   4  11   4        2.77        6.40     11.46 o 
  -8  12   4      353.13      330.54     30.44 o 
  -7  12   4        0.37       -0.55     16.11 o 
  -6  12   4        4.81       19.85     18.69 o 
  -5  12   4        2.46        9.39     14.68 o 
  -4  12   4      125.59      120.11     12.86 o 
  -3  12   4        0.91        7.89     14.38 o 
  -2  12   4      115.90      115.60     14.75 o 
  -1  12   4        0.10        2.05     14.17 o 
   0  12   4      398.44      410.47     23.88 o 
   1  12   4       73.87       57.03     13.01 o 
   2  12   4       72.84       60.89     12.94 o 
  -6  13   4        7.01        5.41     21.01 o 
  -5  13   4      102.96       95.15     17.23 o 
  -4  13   4       27.88       29.88     16.27 o 
  -3  13   4      640.63      660.35     16.25 o 
  -2  13   4        0.75       -3.47     15.67 o 
  -1  13   4      309.28      287.61     44.14 o 
   0  13   4        2.98       -1.57     18.63 o 
   0 -13   5       12.03       16.20     14.58 o 
   1 -13   5       33.95       42.59     12.81 o 
   2 -13   5        1.39        0.20     13.38 o 
   3 -13   5       36.15       25.41     15.47 o 
   4 -13   5        1.54       11.23     15.97 o 
   5 -13   5      133.80      118.09     18.73 o 
  -3 -12   5        0.54       -7.20     14.32 o 
  -2 -12   5       77.47       61.49     12.48 o 
  -1 -12   5       80.45       87.98     11.16 o 
   0 -12   5       65.50       70.76     10.59 o 
   1 -12   5        1.07        0.39     12.76 o 
   2 -12   5       10.23       15.84     10.27 o 
   3 -12   5       16.09       31.87     12.54 o 
   4 -12   5       19.35       19.09     13.15 o 
   5 -12   5        0.02       -4.86     16.02 o 
   6 -12   5       21.31       19.49     17.39 o 
   7 -12   5       10.30       12.85     19.87 o 
   8 -12   5       56.16       56.14     23.19 o 
  -5 -11   5        3.08        0.91     11.88 o 
  -4 -11   5        2.59        5.28     11.14 o 
  -3 -11   5       80.91       79.43     10.59 o 
  -2 -11   5        4.57       -1.08     10.17 o 
  -1 -11   5       48.54       61.39     12.10 o 
   0 -11   5       14.37        8.70     10.33 o 
   1 -11   5      121.27      143.13     11.78 o 
   2 -11   5        0.32       -3.67     11.21 o 
   3 -11   5        0.36        3.59     11.74 o 
   4 -11   5        1.92        5.20     11.39 o 
   5 -11   5      271.56      264.67     13.62 o 
   6 -11   5        0.28        4.48     13.26 o 
   7 -11   5       26.34       26.29     14.75 o 
   8 -11   5       69.21       50.23     17.84 o 
   9 -11   5       15.81       13.13     22.20 o 
  -6 -10   5       34.47       25.31     14.15 o 
  -5 -10   5        1.28       13.37     11.73 o 
  -4 -10   5       22.28       22.35     10.62 o 
  -3 -10   5       17.63       15.71      9.49 o 
  -2 -10   5      165.77      155.81     10.33 o 
  -1 -10   5       58.35       53.10      9.60 o 
   0 -10   5        4.56       11.67      9.47 o 
   1 -10   5        4.00       11.81      9.19 o 
   2 -10   5      218.97      229.77     10.96 o 
   3 -10   5       32.14       22.43     10.38 o 
   4 -10   5        3.39        6.28     11.05 o 
   5 -10   5       31.09       28.87     11.43 o 
   6 -10   5      817.38      809.87     16.49 o 
   7 -10   5       31.73       36.17     13.30 o 
   8 -10   5     1054.93     1006.89     36.76 o 
   9 -10   5        7.33        5.77     19.87 o 
  10 -10   5       14.02       16.73     29.38 o 
  -7  -9   5      103.39       89.46     11.48 o 
  -6  -9   5        0.48       -1.66     12.71 o 
  -5  -9   5      285.18      278.49     11.94 o 
  -4  -9   5       59.57       73.63      9.86 o 
  -3  -9   5      113.56      119.93      8.92 o 
  -2  -9   5       19.91       33.04      9.19 o 
  -1  -9   5      213.60      194.31      9.32 o 
   0  -9   5       82.01       83.90      9.93 o 
   1  -9   5       82.31       99.95      9.78 o 
   2  -9   5        1.15        2.15      9.57 o 
   3  -9   5      563.80      554.45     11.99 o 
   4  -9   5       83.37       76.15     11.10 o 
   5  -9   5      708.31      772.25     13.37 o 
   6  -9   5       62.23       59.22     11.54 o 
   7  -9   5      975.86      997.22     17.23 o 
   8  -9   5       47.73       43.62     14.32 o 
   9  -9   5      518.22      491.62     17.98 o 
  10  -9   5        0.12       -4.78     20.73 o 
  11  -9   5      578.14      486.31     33.89 o 
  -8  -8   5       77.73       68.46     12.42 o 
  -7  -8   5       21.96       29.06     11.32 o 
  -6  -8   5      302.48      304.44     10.28 o 
  -5  -8   5       11.40        9.80      9.49 o 
  -4  -8   5      183.79      178.27      9.36 o 
  -3  -8   5       27.23       32.31      9.69 o 
  -2  -8   5      854.43      859.87     13.02 o 
  -1  -8   5        9.35        0.89      9.10 o 
   0  -8   5      531.16      524.34     17.79 o 
   1  -8   5      257.30      251.44      8.50 o 
   2  -8   5      225.15      223.32     11.73 o 
   3  -8   5      586.17      574.90     17.27 o 
   4  -8   5     1187.37     1238.97     38.07 o 
   5  -8   5       96.19      108.09     10.00 o 
   6  -8   5      943.58     1000.06     22.47 o 
   7  -8   5        8.61       12.90     11.55 o 
   8  -8   5       98.00       96.05     14.42 o 
   9  -8   5      207.80      209.80     22.33 o 
  10  -8   5        1.11       -0.04     17.74 o 
  11  -8   5        2.35        4.68     21.60 o 
  -9  -7   5       61.80       66.45     11.61 o 
  -8  -7   5        2.06      -10.57     10.57 o 
  -7  -7   5      275.80      268.84     14.73 o 
  -6  -7   5       68.64       65.45      8.87 o 
  -5  -7   5       63.32       77.86     10.18 o 
  -4  -7   5       30.23       34.85     10.72 o 
  -3  -7   5      203.70      233.69      8.14 o 
  -2  -7   5      360.69      329.12      8.34 o 
  -1  -7   5     3457.57     3555.42     25.39 o 
   0  -7   5      665.19      690.56     16.46 o 
   1  -7   5     3379.45     3499.43     68.64 o 
   2  -7   5      180.57      197.34      9.21 o 
   3  -7   5       89.19      109.15      9.00 o 
   4  -7   5      188.39      197.19      9.53 o 
   5  -7   5     1456.54     1569.72     18.15 o 
   6  -7   5       19.29       19.96      9.98 o 
   7  -7   5      911.47      929.99     17.53 o 
   8  -7   5        2.89        2.19     14.59 o 
   9  -7   5       47.11       47.58     15.76 o 
  10  -7   5       47.59       54.21     17.23 o 
  11  -7   5      177.86      175.16     21.23 o 
  12  -7   5        1.69        9.50     28.85 o 
 -10  -6   5        5.05       12.30     10.87 o 
  -9  -6   5        0.19       -1.90     10.44 o 
  -8  -6   5      531.10      521.50      9.90 o 
  -7  -6   5        5.72       19.45     10.80 o 
  -6  -6   5       41.18       46.12      9.07 o 
  -5  -6   5       39.44       41.17      7.81 o 
  -4  -6   5     2786.81     2771.46     13.87 o 
  -3  -6   5       25.06       32.89      7.42 o 
  -2  -6   5     4725.66     4752.43     64.98 o 
  -1  -6   5        7.31        6.67      7.45 o 
   0  -6   5     1672.03     1659.70     20.91 o 
   1  -6   5       73.04       75.45      7.29 o 
   2  -6   5     1842.10     1967.67     37.21 o 
   3  -6   5       62.79       71.10      8.18 o 
   4  -6   5      569.27      553.54     18.70 o 
   5  -6   5        3.74        6.28      9.00 o 
   6  -6   5     2702.61     2690.41     21.97 o 
   7  -6   5      141.69      128.65     13.93 o 
   8  -6   5        7.76        9.67     14.18 o 
   9  -6   5       97.39       93.07     12.79 o 
  10  -6   5      305.07      340.92     30.65 o 
  11  -6   5       77.17       83.71     18.05 o 
  12  -6   5      109.40       92.64     29.15 o 
 -10  -5   5       63.01       54.36     11.11 o 
  -9  -5   5      411.02      420.41     14.84 o 
  -8  -5   5      133.40      127.31      9.08 o 
  -7  -5   5      284.93      288.55      9.20 o 
  -6  -5   5      184.65      214.98      9.76 o 
  -5  -5   5       28.20       30.08     10.20 o 
  -4  -5   5      285.27      290.24      8.91 o 
  -3  -5   5     1373.72     1327.59     22.07 o 
  -2  -5   5       39.58       40.12      6.55 o 
  -1  -5   5      573.23      637.35      8.83 o 
   0  -5   5       76.22       83.18      6.10 o 
   1  -5   5      396.39      410.74      8.64 o 
   2  -5   5      126.27      128.58      7.76 o 
   3  -5   5      979.38      924.54     26.90 o 
   4  -5   5      235.66      222.30      8.71 o 
   5  -5   5       27.63       45.16      9.58 o 
   6  -5   5       19.61       25.63     12.24 o 
   7  -5   5      547.01      512.68     11.90 o 
   8  -5   5       44.41       53.50     13.93 o 
   9  -5   5       42.16       42.49     14.88 o 
  10  -5   5       26.35       29.84     13.32 o 
  11  -5   5      417.03      371.47     15.66 o 
  12  -5   5       17.89        9.85     19.70 o 
 -11  -4   5        9.86        5.92     14.34 o 
 -10  -4   5      542.73      501.93     39.10 o 
  -9  -4   5       82.47       81.34      8.76 o 
  -8  -4   5      149.93      157.61      8.69 o 
  -7  -4   5      252.13      269.55      9.11 o 
  -6  -4   5      199.57      210.14      8.61 o 
  -5  -4   5       80.19       79.75      8.68 o 
  -4  -4   5      506.24      445.83     10.09 o 
  -3  -4   5      437.93      438.47     12.21 o 
  -2  -4   5      462.19      490.37     11.68 o 
  -1  -4   5       78.27       82.89      6.93 o 
   0  -4   5     8873.03     9646.74    303.52 o 
   1  -4   5      212.22      179.49     10.95 o 
   2  -4   5      891.33      812.16     16.77 o 
   3  -4   5        0.13       -2.10      8.10 o 
   4  -4   5      357.82      346.80     14.58 o 
   5  -4   5        2.54        3.09     11.62 o 
   6  -4   5      397.55      399.65     11.83 o 
   7  -4   5       90.93       93.00      9.23 o 
   8  -4   5      125.78      131.20     15.30 o 
   9  -4   5      111.12      115.08     14.74 o 
  10  -4   5      201.01      237.37     13.62 o 
  11  -4   5        8.23       20.54     14.27 o 
  12  -4   5       54.36       53.69     26.64 o 
 -11  -3   5      422.56      417.51     22.72 o 
 -10  -3   5        1.63       -0.88      9.87 o 
  -9  -3   5     2194.50     2154.12     19.88 o 
  -8  -3   5       25.32       19.38      8.91 o 
  -7  -3   5       35.74       34.84      8.23 o 
  -6  -3   5      312.40      331.19      9.28 o 
  -5  -3   5        5.13       15.07      6.62 o 
  -4  -3   5       40.52       46.97      7.98 o 
  -3  -3   5     2128.35     2165.03     31.07 o 
  -2  -3   5      382.02      397.81     10.87 o 
  -1  -3   5    19537.44    20347.31    452.97 o 
   0  -3   5       34.43       38.18      6.60 o 
   1  -3   5     3460.22     3548.77    105.79 o 
   2  -3   5       33.07       29.15      7.90 o 
   3  -3   5     3255.18     2829.29     44.74 o 
   4  -3   5      112.29      118.58     11.44 o 
   5  -3   5     4918.15     5054.25     26.83 o 
   6  -3   5       27.19       26.37     12.12 o 
   7  -3   5        1.84       19.72     12.32 o 
   8  -3   5        0.02        1.31     16.29 o 
   9  -3   5      788.87      881.99     23.35 o 
  10  -3   5        7.53       12.77     15.56 o 
  11  -3   5      380.37      427.27     43.63 o 
  12  -3   5       57.65       55.85     27.75 o 
 -12  -2   5       42.63       44.78     16.42 o 
 -11  -2   5        0.46        4.44     10.31 o 
 -10  -2   5      192.78      203.44     10.62 o 
  -9  -2   5       75.40       76.50      8.71 o 
  -8  -2   5        0.02        4.93      9.40 o 
  -7  -2   5       96.40      100.50      8.09 o 
  -6  -2   5      135.86      125.56      8.98 o 
  -5  -2   5      409.03      398.74      8.21 o 
  -4  -2   5       68.09       68.71      6.77 o 
  -3  -2   5      496.07      499.31     11.89 o 
  -2  -2   5        4.99       12.04      6.50 o 
  -1  -2   5      137.75      134.94      6.53 o 
   0  -2   5     3359.63     3384.96     86.31 o 
   1  -2   5     1196.22     1057.45     23.49 o 
   2  -2   5       34.10       30.00      6.33 o 
   3  -2   5       65.48       65.57     10.08 o 
   4  -2   5      672.08      598.15     24.30 o 
   5  -2   5      353.54      327.50      9.88 o 
   6  -2   5     1232.80     1296.97     16.54 o 
   7  -2   5       67.45       70.54     10.25 o 
   8  -2   5      313.83      300.97     21.06 o 
   9  -2   5       78.08       82.84     14.34 o 
  10  -2   5      204.65      226.65     15.97 o 
  11  -2   5       58.94       58.36     17.50 o 
  12  -2   5       10.58       24.02     26.35 o 
 -12  -1   5        1.04        5.29     10.39 o 
 -11  -1   5        0.02        7.55     11.01 o 
 -10  -1   5        9.12        3.61      8.90 o 
  -9  -1   5      507.02      510.43     12.99 o 
  -8  -1   5       33.97       35.76      9.64 o 
  -7  -1   5      346.49      318.54     12.23 o 
  -6  -1   5       67.61       63.12      7.60 o 
  -5  -1   5     1036.82     1133.59     23.96 o 
  -4  -1   5      289.25      268.22      7.63 o 
  -3  -1   5       19.48       20.08      7.18 o 
  -2  -1   5       28.08       22.46      5.76 o 
  -1  -1   5    24562.61    24855.94    631.02 o 
   0  -1   5      159.15      131.67      7.13 o 
   1  -1   5     3080.52     2686.28     55.40 o 
   2  -1   5       30.90       23.99      8.14 o 
   3  -1   5     3031.71     2848.90     33.49 o 
   4  -1   5      208.46      203.84      9.50 o 
   5  -1   5     1689.08     1632.49     43.43 o 
   6  -1   5        0.31       -0.50      9.49 o 
   7  -1   5      612.00      686.41     15.03 o 
   8  -1   5        0.99       -9.49     10.18 o 
   9  -1   5        4.38        8.74     10.33 o 
  10  -1   5        0.64        8.14     11.25 o 
  11  -1   5      398.20      431.20     18.99 o 
  12  -1   5       67.70       68.06     16.22 o 
 -12   0   5        2.94        6.55     11.03 o 
 -11   0   5        1.41        4.67      9.59 o 
 -10   0   5     1155.72     1117.74     21.47 o 
  -9   0   5       11.32        9.34      8.84 o 
  -8   0   5     1703.68     1760.10     45.56 o 
  -7   0   5        0.06        2.40      7.74 o 
  -6   0   5      328.76      328.55     10.58 o 
  -5   0   5      100.48      104.85      6.68 o 
  -4   0   5     1503.02     1260.22     22.67 o 
  -3   0   5       72.54       76.05      6.60 o 
  -2   0   5     1931.85     1651.31     32.25 o 
  -1   0   5      792.35      690.37     10.53 o 
   0   0   5     1145.28     1125.85     12.92 o 
   1   0   5       49.16       41.32      6.81 o 
   2   0   5    10547.44     9643.23    231.54 o 
   3   0   5      603.20      584.09     16.86 o 
   4   0   5     4944.91     4960.54    111.89 o 
   5   0   5       66.55       59.28      7.43 o 
   6   0   5     1180.01     1154.02     28.30 o 
   7   0   5      120.16      111.09      9.98 o 
   8   0   5        2.32       16.09      8.78 o 
   9   0   5       10.57        8.09      9.14 o 
  10   0   5        1.84        2.68      9.64 o 
  11   0   5      165.90      175.19     14.76 o 
  12   0   5        3.29       14.66     16.42 o 
 -12   1   5       16.33       15.40     13.22 o 
 -11   1   5      607.19      601.25     20.11 o 
 -10   1   5        0.06        4.96      9.38 o 
  -9   1   5      272.17      281.71     10.50 o 
  -8   1   5        2.39        0.49      7.94 o 
  -7   1   5     1721.56     1770.17     22.83 o 
  -6   1   5       32.74       34.75      6.72 o 
  -5   1   5     4329.08     4149.09     60.97 o 
  -4   1   5      178.72      183.93      9.26 o 
  -3   1   5     2729.92     2747.63     53.63 o 
  -2   1   5      183.97      158.22      6.49 o 
  -1   1   5     6558.13     6163.06    205.57 o 
   0   1   5       20.19       11.54      6.26 o 
   1   1   5    12686.20    12187.48     83.76 o 
   2   1   5        5.98        1.58      6.33 o 
   3   1   5     1846.83     1888.00     31.83 o 
   4   1   5      246.04      248.61      7.69 o 
   5   1   5      164.53      204.71      7.51 o 
   6   1   5       15.94       14.58      6.85 o 
   7   1   5      593.79      640.57     16.36 o 
   8   1   5       45.23       48.47      9.62 o 
   9   1   5        0.12       -1.52      9.26 o 
  10   1   5        3.95       -2.05      9.62 o 
  11   1   5       29.88       24.49     14.24 o 
  12   1   5      182.79      161.28     13.90 o 
 -13   2   5        8.28        9.16     14.60 o 
 -12   2   5        2.10        6.95     11.58 o 
 -11   2   5        0.53        3.23     11.57 o 
 -10   2   5        0.61       -2.04      8.62 o 
  -9   2   5       35.11       45.09      9.86 o 
  -8   2   5        0.16        9.36      6.85 o 
  -7   2   5        3.84        6.68      8.38 o 
  -6   2   5      194.55      207.30      7.92 o 
  -5   2   5      108.61      107.47      8.19 o 
  -4   2   5        0.69        8.89      7.79 o 
  -3   2   5        0.03       -1.15      8.02 o 
  -2   2   5        0.61        5.73      6.09 o 
  -1   2   5      151.06      145.93      6.96 o 
   0   2   5     2378.10     2184.48     31.22 o 
   1   2   5      660.33      633.94     10.34 o 
   2   2   5      147.24      118.96      7.47 o 
   3   2   5        0.01        6.63      6.97 o 
   4   2   5      166.98      210.02      7.85 o 
   5   2   5      238.34      237.46      8.17 o 
   6   2   5      563.49      601.95      9.66 o 
   7   2   5      303.91      286.85      8.73 o 
   8   2   5        3.96        9.01      9.83 o 
   9   2   5       80.33       94.07     11.52 o 
  10   2   5      408.43      402.53     15.17 o 
  11   2   5      112.26      115.16     12.49 o 
 -13   3   5       69.80       68.20     13.20 o 
 -12   3   5       13.96       20.27     13.01 o 
 -11   3   5      204.63      206.00     12.51 o 
 -10   3   5       77.13       83.65      9.73 o 
  -9   3   5      859.30      906.69     14.06 o 
  -8   3   5        6.64        9.04      9.27 o 
  -7   3   5      736.07      775.69     20.38 o 
  -6   3   5        1.10       10.56      8.12 o 
  -5   3   5      895.23      809.67     18.99 o 
  -4   3   5      110.26      108.98      7.77 o 
  -3   3   5      143.07       92.70      8.51 o 
  -2   3   5      116.04      100.06      7.67 o 
  -1   3   5        1.10       20.99      7.87 o 
   0   3   5      325.41      314.58      8.57 o 
   1   3   5      905.41      845.16     10.46 o 
   2   3   5      170.27      178.84      7.05 o 
   3   3   5       39.69       17.71      6.05 o 
   4   3   5     1298.13     1300.11     20.65 o 
   5   3   5      966.32      999.82     13.92 o 
   6   3   5      863.18      845.04      9.49 o 
   7   3   5      492.76      494.86     10.79 o 
   8   3   5      141.25      155.19      9.46 o 
   9   3   5       41.42       44.84     12.91 o 
  10   3   5       46.75       43.36     10.98 o 
  11   3   5       34.18       27.76     12.88 o 
 -13   4   5       25.29       29.16     14.86 o 
 -12   4   5      112.57      113.82     13.43 o 
 -11   4   5       13.36       10.37     10.51 o 
 -10   4   5        1.54       -1.30     10.87 o 
  -9   4   5        0.98        3.40      8.05 o 
  -8   4   5      938.10      992.47     14.54 o 
  -7   4   5        0.22       -0.15      8.58 o 
  -6   4   5     1367.77     1359.37     22.40 o 
  -5   4   5       86.25       79.01      7.87 o 
  -4   4   5      448.63      494.10      9.27 o 
  -3   4   5      148.18      211.71     22.71 o 
  -2   4   5      107.37       93.98      8.21 o 
  -1   4   5        0.08        0.75      6.58 o 
   0   4   5      454.49      598.44     17.16 o 
   1   4   5       17.18       12.01      6.39 o 
   2   4   5     1501.96     1576.45     24.05 o 
   3   4   5      999.45      974.00     27.36 o 
   4   4   5       14.06       24.17      7.66 o 
   5   4   5      169.63      159.30      8.41 o 
   6   4   5      215.35      239.25      9.15 o 
   7   4   5      102.72      105.88      9.28 o 
   8   4   5        4.40       14.64     12.50 o 
   9   4   5      215.96      226.55     10.11 o 
  10   4   5       10.37       19.00     12.04 o 
 -12   5   5        8.69        4.07     13.48 o 
 -11   5   5       18.62       14.40     11.97 o 
 -10   5   5        2.36        3.89     10.98 o 
  -9   5   5       87.91       84.08     11.11 o 
  -8   5   5       74.07       75.78     10.29 o 
  -7   5   5       36.22       37.82      9.89 o 
  -6   5   5        2.84        0.99      9.46 o 
  -5   5   5       17.45       24.41      8.58 o 
  -4   5   5       12.25        6.62      8.38 o 
  -3   5   5       23.10        8.19      8.19 o 
  -2   5   5        0.49        5.42      7.33 o 
  -1   5   5     1989.97     2116.65     48.51 o 
   0   5   5        3.26       10.13      6.46 o 
   1   5   5      262.61      292.04      7.59 o 
   2   5   5        2.08        2.54      6.59 o 
   3   5   5       36.27       35.44      6.14 o 
   4   5   5      256.69      277.52      8.79 o 
   5   5   5      152.64      147.68      7.90 o 
   6   5   5       33.54       48.34     11.34 o 
   7   5   5       75.75       71.52      8.79 o 
   8   5   5      110.74      111.43     11.65 o 
   9   5   5       77.50       73.47      9.75 o 
  10   5   5        2.42       10.69     14.35 o 
 -12   6   5        5.30        7.68     13.88 o 
 -11   6   5        4.54        5.68     12.85 o 
 -10   6   5      300.68      270.71     12.75 o 
  -9   6   5        5.75       10.80     11.49 o 
  -8   6   5       60.31       67.83      9.74 o 
  -7   6   5      205.10      194.09     10.09 o 
  -6   6   5     3341.12     3308.32     22.07 o 
  -5   6   5       43.45       51.73     10.32 o 
  -4   6   5      515.33      548.22     15.79 o 
  -3   6   5      224.01      223.64     15.05 o 
  -2   6   5      210.36      227.55     10.84 o 
  -1   6   5       67.02       65.02      8.88 o 
   0   6   5     3127.33     3398.13     49.18 o 
   1   6   5       10.11       11.16      8.40 o 
   2   6   5      211.73      205.61      9.97 o 
   3   6   5       76.40       92.14      8.22 o 
   4   6   5     1010.54     1055.96     13.45 o 
   5   6   5       65.29       61.46      9.00 o 
   6   6   5      217.95      247.77     10.01 o 
   7   6   5      103.82      107.53     10.39 o 
   8   6   5       26.29       38.62     10.97 o 
   9   6   5       32.53       38.19     12.37 o 
 -12   7   5        1.12        6.02     15.69 o 
 -11   7   5        0.85        6.84     13.54 o 
 -10   7   5       12.67        9.15     13.16 o 
  -9   7   5      157.19      184.44     13.33 o 
  -8   7   5       24.19       17.87     14.78 o 
  -7   7   5      998.27      948.65     26.19 o 
  -6   7   5       62.29       68.51     13.25 o 
  -5   7   5      181.19      150.36     11.23 o 
  -4   7   5      363.39      306.56     29.87 o 
  -3   7   5      610.64      617.46     11.29 o 
  -2   7   5        4.06       11.87      8.53 o 
  -1   7   5     1315.36     1402.06     32.30 o 
   0   7   5       49.04       45.01      7.21 o 
   1   7   5      658.18      661.64      9.77 o 
   2   7   5       40.50       27.00      9.10 o 
   3   7   5      270.48      258.16      7.97 o 
   4   7   5       18.91       24.49      8.12 o 
   5   7   5       64.59       63.85      8.57 o 
   6   7   5       42.44       46.55     10.23 o 
   7   7   5        0.46        5.79     10.99 o 
   8   7   5        4.98        1.27     12.12 o 
 -12   8   5        2.94        8.92     30.31 o 
 -11   8   5       12.38       10.99     17.24 o 
 -10   8   5       35.59       45.24     17.50 o 
  -9   8   5        0.21        4.84     22.67 o 
  -8   8   5      534.66      520.07     14.71 o 
  -7   8   5        3.61        0.81     14.53 o 
  -6   8   5     2193.00     2072.86     20.38 o 
  -5   8   5       82.84       55.16      9.84 o 
  -4   8   5     1334.76     1326.83     40.13 o 
  -3   8   5        3.70       -2.05     10.16 o 
  -2   8   5     2046.36     2109.73     56.24 o 
  -1   8   5        2.36        7.62      9.45 o 
   0   8   5        0.18        3.41      7.52 o 
   1   8   5       18.22       25.19      9.43 o 
   2   8   5      154.43      133.10      9.93 o 
   3   8   5        4.34        7.42     10.18 o 
   4   8   5      163.93      156.06      8.53 o 
   5   8   5      116.40      129.29      8.91 o 
   6   8   5      115.10      140.44     11.41 o 
   7   8   5       40.98       34.38     12.16 o 
   8   8   5       10.08       20.16     14.70 o 
 -11   9   5       25.10       24.38     20.01 o 
 -10   9   5        4.00       12.66     18.69 o 
  -9   9   5       16.26        2.30     17.19 o 
  -8   9   5        1.25       16.38     13.22 o 
  -7   9   5      121.82      125.45     15.71 o 
  -6   9   5        8.33       18.97     11.97 o 
  -5   9   5       16.53       26.03     11.33 o 
  -4   9   5       17.05       23.32     13.75 o 
  -3   9   5     1228.41     1334.07     16.77 o 
  -2   9   5        9.86       11.20      9.85 o 
  -1   9   5      210.26      251.28     10.85 o 
   0   9   5       15.19       15.99      9.83 o 
   1   9   5      701.96      633.74     13.02 o 
   2   9   5      167.66      189.33      9.87 o 
   3   9   5      278.74      281.04     23.12 o 
   4   9   5       46.03       48.07     11.79 o 
   5   9   5       13.93       16.67     10.13 o 
   6   9   5        0.04        6.47     13.38 o 
   7   9   5      154.42      129.07     14.79 o 
 -10  10   5      378.44      363.28     29.51 o 
  -9  10   5        0.17       11.37     15.01 o 
  -8  10   5       43.70       37.24     17.17 o 
  -7  10   5       10.59       11.83     13.49 o 
  -6  10   5       89.47      106.42     13.35 o 
  -5  10   5       44.40       29.25     12.20 o 
  -4  10   5      564.25      570.71     16.73 o 
  -3  10   5        0.13       -1.40     12.37 o 
  -2  10   5      216.22      248.59     11.66 o 
  -1  10   5       64.35       73.03      9.85 o 
   0  10   5       43.20       38.42     11.18 o 
   1  10   5       65.62       53.40      9.88 o 
   2  10   5       73.30       65.63      9.52 o 
   3  10   5        0.18       -1.29     10.88 o 
   4  10   5      386.23      366.74     13.70 o 
   5  10   5       19.61       14.22     12.37 o 
  -9  11   5       66.44       45.92     20.05 o 
  -8  11   5        0.43        2.56     18.66 o 
  -7  11   5        1.14        9.90     17.97 o 
  -6  11   5        0.35        2.24     14.07 o 
  -5  11   5       50.66       50.99     16.61 o 
  -4  11   5       33.93       30.82     11.56 o 
  -3  11   5      101.20      136.75     20.75 o 
  -2  11   5        7.22       17.23     11.40 o 
  -1  11   5       10.20       15.82     11.12 o 
   0  11   5       21.92       26.59     12.27 o 
   1  11   5       36.31       49.87      9.97 o 
   2  11   5       51.10       61.41     13.09 o 
   3  11   5      104.25      118.74     12.28 o 
   4  11   5       36.63       22.02     14.43 o 
  -8  12   5      120.99      115.38     23.12 o 
  -7  12   5        8.27       19.45     16.26 o 
  -6  12   5       73.55       77.27     18.98 o 
  -5  12   5       15.99       20.88     15.14 o 
  -4  12   5      161.27      158.74     13.46 o 
  -3  12   5        5.86        3.64     17.70 o 
  -2  12   5      255.20      276.75     13.73 o 
  -1  12   5      174.63      193.60     20.93 o 
   0  12   5      152.20      166.26     14.94 o 
   1  12   5       36.83       44.52     12.91 o 
   2  12   5      164.53      155.77     13.45 o 
  -5  13   5        2.14       13.08     20.52 o 
  -4  13   5        0.00       10.22     16.28 o 
  -3  13   5      255.36      237.90     14.99 o 
  -2  13   5       82.06       86.44     16.60 o 
  -1  13   5        4.90       18.48     14.84 o 
   0 -13   6        5.10        9.04     16.96 o 
   1 -13   6       56.13       59.86     14.38 o 
   2 -13   6        0.66        3.12     14.82 o 
   3 -13   6       37.31       30.98     11.64 o 
   4 -13   6       20.30       17.79     15.15 o 
   5 -13   6        0.70        3.41     16.86 o 
  -3 -12   6       58.59       45.64     14.92 o 
  -2 -12   6      339.29      309.32     12.00 o 
  -1 -12   6        0.05        3.60     13.19 o 
   0 -12   6      198.59      200.59     11.20 o 
   1 -12   6        9.71        9.01     11.31 o 
   2 -12   6       14.00       15.23     14.85 o 
   3 -12   6        0.08        3.55     12.78 o 
   4 -12   6      245.96      244.96     14.29 o 
   5 -12   6        3.11        6.88     14.48 o 
   6 -12   6      218.81      197.25     17.38 o 
   7 -12   6        5.74        7.95     16.59 o 
  -4 -11   6       12.05       15.58     12.45 o 
  -3 -11   6       46.26       47.93     10.00 o 
  -2 -11   6        3.15        1.47     10.20 o 
  -1 -11   6      277.26      263.48     10.52 o 
   0 -11   6        4.35        6.96     10.30 o 
   1 -11   6       92.80      128.64     11.96 o 
   2 -11   6        0.42        1.33     10.61 o 
   3 -11   6        4.96       10.89     11.97 o 
   4 -11   6        0.36        1.37     10.75 o 
   5 -11   6        1.31        1.71     10.91 o 
   6 -11   6        8.75        4.36     13.02 o 
   7 -11   6      130.44      127.01     14.68 o 
   8 -11   6        0.43        7.00     15.80 o 
   9 -11   6       74.81       46.93     20.31 o 
  -6 -10   6      264.70      225.64     12.25 o 
  -5 -10   6       42.90       48.33     12.04 o 
  -4 -10   6        2.90       -2.90     12.22 o 
  -3 -10   6        0.03       10.74      9.54 o 
  -2 -10   6     1099.17     1076.28     13.98 o 
  -1 -10   6       63.30       56.15     10.95 o 
   0 -10   6      182.31      189.05     10.13 o 
   1 -10   6       22.15       29.58      9.44 o 
   2 -10   6       23.12       32.57      9.35 o 
   3 -10   6        3.37        0.58     11.01 o 
   4 -10   6       11.28       17.37     10.02 o 
   5 -10   6        5.83        6.72     11.54 o 
   6 -10   6        9.76       11.53     11.90 o 
   7 -10   6       13.40        5.17     12.70 o 
   8 -10   6      210.46      197.73     14.86 o 
   9 -10   6       78.05       59.60     20.25 o 
  10 -10   6      169.11      128.03     26.06 o 
  -7  -9   6      124.37      111.85     12.49 o 
  -6  -9   6        3.97        8.97     10.42 o 
  -5  -9   6       72.35       71.34      9.76 o 
  -4  -9   6       78.03       80.66     10.17 o 
  -3  -9   6       36.08       68.10     10.71 o 
  -2  -9   6        2.09        0.80      8.41 o 
  -1  -9   6     1131.62     1073.40     11.67 o 
   0  -9   6        1.95       -2.40      8.80 o 
   1  -9   6       14.67       11.45      9.72 o 
   2  -9   6        0.08        9.40      9.72 o 
   3  -9   6      110.55      103.33      9.12 o 
   4  -9   6      127.23      117.71     10.53 o 
   5  -9   6       48.20       59.24     10.78 o 
   6  -9   6      336.63      331.53     12.01 o 
   7  -9   6      203.94      196.14     12.48 o 
   8  -9   6       91.66      100.46     14.83 o 
   9  -9   6        2.29        3.33     17.50 o 
  10  -9   6        1.15       -3.27     19.39 o 
  -8  -8   6       95.80       76.36     12.68 o 
  -7  -8   6        0.05       10.47     11.32 o 
  -6  -8   6      325.60      311.99     12.38 o 
  -5  -8   6        0.17       -3.66      8.75 o 
  -4  -8   6       22.20       22.83      9.02 o 
  -3  -8   6        0.52        7.68      8.59 o 
  -2  -8   6      523.67      618.69     14.38 o 
  -1  -8   6        0.56        2.86      7.79 o 
   0  -8   6        1.59        0.29      9.19 o 
   1  -8   6      105.53       96.01      7.29 o 
   2  -8   6      770.44      789.98     16.37 o 
   3  -8   6      310.67      313.33      8.94 o 
   4  -8   6     1669.63     1731.90     41.68 o 
   5  -8   6       53.34       58.93     10.84 o 
   6  -8   6     1599.26     1668.98     36.78 o 
   7  -8   6       27.74       26.60     11.97 o 
   8  -8   6      215.08      210.51     16.80 o 
   9  -8   6        7.91        4.10     16.84 o 
  10  -8   6      269.98      261.95     20.91 o 
  11  -8   6        8.52       -2.56     20.09 o 
  -9  -7   6      269.42      231.76     11.25 o 
  -8  -7   6       42.41       32.55     11.49 o 
  -7  -7   6      553.46      518.25     10.68 o 
  -6  -7   6       82.98       88.32      9.02 o 
  -5  -7   6        9.78       15.43      9.00 o 
  -4  -7   6      119.16      121.11      8.75 o 
  -3  -7   6      429.53      437.55     13.12 o 
  -2  -7   6        6.62       14.81      6.72 o 
  -1  -7   6       27.92       48.69      7.24 o 
   0  -7   6        1.07        8.34      8.58 o 
   1  -7   6      903.49      908.79     17.72 o 
   2  -7   6       62.13       62.96      8.74 o 
   3  -7   6     1099.19     1071.54     25.17 o 
   4  -7   6        0.69       -1.81      8.91 o 
   5  -7   6       69.04       64.09      9.89 o 
   6  -7   6       74.88       77.64     10.77 o 
   7  -7   6      315.39      310.93     13.64 o 
   8  -7   6        0.32        0.04     14.77 o 
   9  -7   6     1063.99     1040.68     27.07 o 
  10  -7   6        5.93       18.46     17.18 o 
  11  -7   6      577.19      542.18     21.00 o 
 -10  -6   6       69.50       51.24     12.21 o 
  -9  -6   6      240.32      211.10     12.17 o 
  -8  -6   6        1.48        3.60      9.01 o 
  -7  -6   6      141.91      130.83     11.71 o 
  -6  -6   6       13.20       16.46      8.32 o 
  -5  -6   6        0.68       -0.03      7.68 o 
  -4  -6   6     1143.97     1121.41     14.50 o 
  -3  -6   6       84.06       95.44      7.51 o 
  -2  -6   6       56.33       66.95      7.99 o 
  -1  -6   6      647.14      659.45     15.39 o 
   0  -6   6      317.28      297.72      9.53 o 
   1  -6   6      489.21      494.86      9.92 o 
   2  -6   6      189.47      178.68      8.68 o 
   3  -6   6       41.41       45.21      8.38 o 
   4  -6   6      216.70      205.02      9.25 o 
   5  -6   6      148.54      152.91     10.37 o 
   6  -6   6        8.68       10.83     11.19 o 
   7  -6   6      191.13      192.52     14.62 o 
   8  -6   6        9.02       17.74     14.38 o 
   9  -6   6       30.34       26.38     15.56 o 
  10  -6   6      327.08      351.14     24.93 o 
  11  -6   6       23.19       22.89     14.76 o 
  12  -6   6      117.52       97.00     20.94 o 
 -10  -5   6        6.49        8.32     10.14 o 
  -9  -5   6      155.38      163.24     12.31 o 
  -8  -5   6       36.68       37.94     11.05 o 
  -7  -5   6      276.98      287.05     15.17 o 
  -6  -5   6       17.62       22.15      8.39 o 
  -5  -5   6        3.02        9.97      8.88 o 
  -4  -5   6      396.69      380.16      9.67 o 
  -3  -5   6     3102.91     3149.53     48.64 o 
  -2  -5   6      736.39      720.94     15.78 o 
  -1  -5   6     3357.23     3353.62     71.53 o 
   0  -5   6       99.29      103.68      6.84 o 
   1  -5   6      250.40      275.10     13.45 o 
   2  -5   6      159.54      178.96      8.67 o 
   3  -5   6     2665.15     2841.51     75.92 o 
   4  -5   6      249.59      221.64      8.09 o 
   5  -5   6     2507.66     2551.33     30.98 o 
   6  -5   6       14.44       17.66     12.59 o 
   7  -5   6       82.43       70.56     13.37 o 
   8  -5   6       28.29       33.31     13.95 o 
   9  -5   6      417.83      468.43     19.77 o 
  10  -5   6        7.09       12.48     14.28 o 
  11  -5   6      349.28      374.24     19.11 o 
  12  -5   6       82.17       67.21     16.69 o 
 -11  -4   6       81.17       83.02     12.91 o 
 -10  -4   6      255.56      260.24     13.09 o 
  -9  -4   6       72.01       64.25     10.35 o 
  -8  -4   6      231.75      225.14      8.41 o 
  -7  -4   6        8.35        7.28      8.68 o 
  -6  -4   6     1232.67     1229.05     14.00 o 
  -5  -4   6       45.47       45.56      7.13 o 
  -4  -4   6      558.57      542.56      8.99 o 
  -3  -4   6        4.40        7.02      7.10 o 
  -2  -4   6     1426.58     1549.94     27.54 o 
  -1  -4   6        1.09        2.47      6.34 o 
   0  -4   6      545.92      592.81     17.09 o 
   1  -4   6      186.33      202.31      7.77 o 
   2  -4   6     7539.26     7260.15    254.10 o 
   3  -4   6        6.71        8.30      8.20 o 
   4  -4   6      416.18      391.21      9.39 o 
   5  -4   6      146.62      137.42     12.57 o 
   6  -4   6      323.40      305.20     11.45 o 
   7  -4   6      130.37      126.10     13.36 o 
   8  -4   6      392.42      419.12     14.90 o 
   9  -4   6        4.27        1.68     14.67 o 
  10  -4   6        3.09        4.03     11.33 o 
  11  -4   6       69.13       67.61     17.75 o 
  12  -4   6      145.50      150.18     16.47 o 
 -11  -3   6       49.00       52.01     13.59 o 
 -10  -3   6       16.28       22.77     12.21 o 
  -9  -3   6      474.34      477.07     15.32 o 
  -8  -3   6       49.53       58.67      7.65 o 
  -7  -3   6     1250.77     1272.82     30.81 o 
  -6  -3   6       22.65       18.31      6.57 o 
  -5  -3   6      145.69      162.50      7.20 o 
  -4  -3   6        5.22        8.99      7.97 o 
  -3  -3   6      355.99      339.46      7.58 o 
  -2  -3   6      323.61      313.80      7.67 o 
  -1  -3   6       85.02       77.24      6.96 o 
   0  -3   6     1129.64     1069.12     30.60 o 
   1  -3   6      456.23      402.74     11.21 o 
   2  -3   6       47.76       45.23      7.42 o 
   3  -3   6       80.67       85.02      7.70 o 
   4  -3   6      850.90      822.69     14.88 o 
   5  -3   6      282.30      321.90     12.60 o 
   6  -3   6       20.87       16.86      8.64 o 
   7  -3   6        5.13        0.40     13.04 o 
   8  -3   6       15.84       11.57     11.15 o 
   9  -3   6       21.30       18.75     12.02 o 
  10  -3   6       82.41       93.06     13.31 o 
  11  -3   6       83.43       95.66     17.77 o 
  12  -3   6       20.85       15.10     16.07 o 
 -12  -2   6       27.39       31.87     14.40 o 
 -11  -2   6       43.50       50.65     12.79 o 
 -10  -2   6        6.17        5.77     10.25 o 
  -9  -2   6        7.62       13.82      9.29 o 
  -8  -2   6       63.49       73.50      8.57 o 
  -7  -2   6       13.40       13.04      8.92 o 
  -6  -2   6        0.68        0.09      8.33 o 
  -5  -2   6      139.21      134.35      9.69 o 
  -4  -2   6      767.16      740.06      8.30 o 
  -3  -2   6      187.79      187.33      7.97 o 
  -2  -2   6     1037.76     1094.80     16.49 o 
  -1  -2   6      382.01      350.45      9.53 o 
   0  -2   6     7754.10     7814.16    115.15 o 
   1  -2   6       71.47       70.62      6.68 o 
   2  -2   6     2093.83     1895.64     19.00 o 
   3  -2   6      542.01      474.81      9.60 o 
   4  -2   6       31.54       26.58     11.17 o 
   5  -2   6      293.38      270.27     11.78 o 
   6  -2   6      182.63      195.64     12.73 o 
   7  -2   6       29.27       25.60      9.89 o 
   8  -2   6       37.20       62.74     13.47 o 
   9  -2   6       93.89       94.57     11.88 o 
  10  -2   6       20.43       27.37     15.95 o 
  11  -2   6      121.60      103.25     12.76 o 
  12  -2   6       64.82       60.39     19.76 o 
 -12  -1   6        3.44        2.80     12.57 o 
 -11  -1   6      199.85      202.11     12.87 o 
 -10  -1   6       10.69       14.73     12.88 o 
  -9  -1   6       16.47       24.89      8.31 o 
  -8  -1   6        6.21        5.30      9.34 o 
  -7  -1   6     4178.44     4312.77     67.59 o 
  -6  -1   6       22.54       21.32      6.08 o 
  -5  -1   6     2386.49     2364.99     16.48 o 
  -4  -1   6        5.62        8.44      7.23 o 
  -3  -1   6     1895.02     1801.62     19.73 o 
  -2  -1   6       20.68       27.59      7.05 o 
  -1  -1   6       65.38       98.04      6.27 o 
   0  -1   6       92.70       84.10      8.92 o 
   1  -1   6     8925.23     8074.21    144.06 o 
   2  -1   6      452.14      413.31      9.55 o 
   3  -1   6       34.45       11.61      7.57 o 
   4  -1   6      535.67      537.45     17.07 o 
   5  -1   6     2874.34     2917.63     47.66 o 
   6  -1   6      263.85      282.50     10.04 o 
   7  -1   6     3120.90     3154.92     18.36 o 
   8  -1   6        1.99       13.33     12.06 o 
   9  -1   6       25.58       25.53     10.88 o 
  10  -1   6       14.47       18.89     15.83 o 
  11  -1   6      114.40      117.85     18.03 o 
  12  -1   6       92.17      131.11     28.33 o 
 -12   0   6       61.57       52.38     12.31 o 
 -11   0   6        7.24        1.06     12.16 o 
 -10   0   6        2.04        5.39     11.11 o 
  -9   0   6       42.17       52.32     10.03 o 
  -8   0   6      512.64      565.90     12.35 o 
  -7   0   6       45.84       41.23      8.05 o 
  -6   0   6      549.57      549.27     15.06 o 
  -5   0   6      115.05      111.04      7.83 o 
  -4   0   6     1463.80     1449.37     27.90 o 
  -3   0   6      173.81      153.18      7.40 o 
  -2   0   6     2184.70     1974.50     33.59 o 
  -1   0   6      102.53       83.15      7.12 o 
   0   0   6     4320.20     4165.83     89.95 o 
   1   0   6      289.85      249.24      7.61 o 
   2   0   6      984.58      976.56     11.95 o 
   3   0   6      438.28      408.81     10.05 o 
   4   0   6      811.09      921.12     10.77 o 
   5   0   6       95.31      100.55      7.94 o 
   6   0   6       26.69       22.41      8.17 o 
   7   0   6       31.60       46.73      9.88 o 
   8   0   6       43.61       51.38      9.45 o 
   9   0   6       13.91       10.39     11.60 o 
  10   0   6        6.04       13.59     12.19 o 
  11   0   6        0.01       -1.92     12.63 o 
  12   0   6        8.66      -14.99     20.34 o 
 -12   1   6        0.83       10.93     10.70 o 
 -11   1   6      327.27      318.40     11.33 o 
 -10   1   6      108.44       96.32      9.20 o 
  -9   1   6        0.32        7.62      7.50 o 
  -8   1   6       69.52       77.61      9.49 o 
  -7   1   6      335.85      338.94      8.85 o 
  -6   1   6       26.06       23.97      6.79 o 
  -5   1   6      565.58      475.08     12.71 o 
  -4   1   6       58.59       49.00      7.96 o 
  -3   1   6     1095.32     1256.54     12.24 o 
  -2   1   6       50.25       55.07      6.07 o 
  -1   1   6     1749.00     1525.22     44.03 o 
   0   1   6      156.22      144.42      6.94 o 
   1   1   6     5173.83     4625.28     49.30 o 
   2   1   6      275.45      263.89      8.48 o 
   3   1   6      221.10      142.43      8.65 o 
   4   1   6      309.04      307.12      9.24 o 
   5   1   6     1129.87     1169.99     18.26 o 
   6   1   6       19.88       14.13      7.74 o 
   7   1   6      133.36      115.17      8.60 o 
   8   1   6       16.35        7.66      7.95 o 
   9   1   6      237.55      259.13     10.99 o 
  10   1   6       17.46       17.56     10.13 o 
  11   1   6      177.73      172.87     16.76 o 
 -13   2   6        0.12       -4.84     29.32 o 
 -12   2   6      491.23      461.60     12.98 o 
 -11   2   6        6.46        5.93      9.55 o 
 -10   2   6      122.99      119.06      9.96 o 
  -9   2   6       66.71       58.53      9.04 o 
  -8   2   6     1477.59     1490.60     39.50 o 
  -7   2   6       15.39       16.03      7.94 o 
  -6   2   6      264.49      190.55      8.81 o 
  -5   2   6      316.45      320.81     11.40 o 
  -4   2   6      895.35     1001.46     10.82 o 
  -3   2   6       54.55       43.08      8.24 o 
  -2   2   6     2332.37     2150.10     39.18 o 
  -1   2   6       12.93       10.39      6.88 o 
   0   2   6     9805.43     9396.11     95.36 o 
   1   2   6       26.03       19.93      7.77 o 
   2   2   6     1580.34     1671.11     21.31 o 
   3   2   6      164.82      143.02      7.28 o 
   4   2   6     1305.39     1337.59     16.95 o 
   5   2   6      223.86      234.10      8.27 o 
   6   2   6     1805.13     1827.35     20.84 o 
   7   2   6       11.09       12.50      8.37 o 
   8   2   6       69.39       81.03      8.51 o 
   9   2   6      398.51      407.68     11.00 o 
  10   2   6       19.64       12.62     14.02 o 
  11   2   6       12.53       13.63     11.20 o 
 -13   3   6      106.74       99.93     15.20 o 
 -12   3   6       22.48       29.80     10.82 o 
 -11   3   6       13.54       16.20     10.66 o 
 -10   3   6       35.33       33.02     10.91 o 
  -9   3   6     3147.68     3192.91     49.74 o 
  -8   3   6       83.12       83.67      8.59 o 
  -7   3   6      433.53      423.85     10.14 o 
  -6   3   6      148.86      143.35      8.82 o 
  -5   3   6     3098.44     3330.58     25.62 o 
  -4   3   6       50.21       52.01      7.16 o 
  -3   3   6     9653.92     9672.02    168.69 o 
  -2   3   6      165.25      152.53      8.88 o 
  -1   3   6      415.76      471.85     31.30 o 
   0   3   6        0.62       -3.50      7.91 o 
   1   3   6      185.76      166.61      6.62 o 
   2   3   6        0.21       -4.29      6.16 o 
   3   3   6      720.70      672.87     15.58 o 
   4   3   6       37.66       41.38      6.97 o 
   5   3   6     2460.85     2542.18     66.95 o 
   6   3   6       17.55       27.64      8.21 o 
   7   3   6      110.99      104.50      8.87 o 
   8   3   6       86.86       93.73      9.55 o 
   9   3   6      120.86      126.51     10.53 o 
  10   3   6       11.07       20.65     10.46 o 
  11   3   6       93.86       84.90     14.84 o 
 -12   4   6      216.80      180.46     12.64 o 
 -11   4   6       12.08       12.12     12.03 o 
 -10   4   6       86.04       82.74     11.07 o 
  -9   4   6       41.23       40.67     10.27 o 
  -8   4   6     1535.91     1557.55     17.80 o 
  -7   4   6        0.90        6.52      8.47 o 
  -6   4   6      591.07      556.28     14.98 o 
  -5   4   6        3.56        5.41      8.42 o 
  -4   4   6      410.31      479.68      9.48 o 
  -3   4   6        2.98        5.37      7.07 o 
  -2   4   6      218.56      246.83      9.29 o 
  -1   4   6      195.73      192.63      8.02 o 
   0   4   6     1832.21     1905.71     42.09 o 
   1   4   6       44.31       43.77      6.63 o 
   2   4   6       45.29       40.82      6.58 o 
   3   4   6      274.25      279.98      9.35 o 
   4   4   6      241.31      229.31      8.54 o 
   5   4   6       49.99       52.70      8.24 o 
   6   4   6      420.20      464.45     17.68 o 
   7   4   6      185.95      190.39     10.88 o 
   8   4   6       17.91       23.58      8.87 o 
   9   4   6      121.85      114.58      9.95 o 
  10   4   6       14.55       22.33     12.23 o 
 -12   5   6        1.28        7.42     13.65 o 
 -11   5   6      630.96      598.90     14.58 o 
 -10   5   6       11.36       12.46     11.65 o 
  -9   5   6      527.86      553.26     14.86 o 
  -8   5   6       31.37       37.17      8.82 o 
  -7   5   6      537.33      566.74     13.81 o 
  -6   5   6       35.68       36.63      8.61 o 
  -5   5   6       82.40       77.35      8.51 o 
  -4   5   6      312.64      289.44     10.42 o 
  -3   5   6     2263.84     2306.46     56.43 o 
  -2   5   6        1.68        8.76      7.96 o 
  -1   5   6     2842.69     2969.92     55.83 o 
   0   5   6       86.95       84.49      7.53 o 
   1   5   6       28.56       26.88      6.61 o 
   2   5   6      667.06      647.22      9.34 o 
   3   5   6      942.80      956.95     15.77 o 
   4   5   6       28.97       35.11      8.21 o 
   5   5   6      436.96      406.24     13.42 o 
   6   5   6      104.01      115.68      7.89 o 
   7   5   6      143.76      131.12      9.89 o 
   8   5   6      189.97      188.92     10.81 o 
   9   5   6      232.99      233.88     11.40 o 
  10   5   6       13.88       13.67     10.83 o 
 -12   6   6      198.96      212.84     15.99 o 
 -11   6   6        0.07        5.00     13.08 o 
 -10   6   6      241.04      245.41     10.84 o 
  -9   6   6        1.69        5.07     11.26 o 
  -8   6   6      269.15      240.10     11.82 o 
  -7   6   6       16.89       24.10      9.43 o 
  -6   6   6      308.96      270.99     11.13 o 
  -5   6   6      225.35      206.11     11.26 o 
  -4   6   6     1549.92     1636.89     17.41 o 
  -3   6   6       47.62       50.07      7.92 o 
  -2   6   6      814.21      778.70     31.23 o 
  -1   6   6     1150.35     1107.56     11.91 o 
   0   6   6     1130.21     1187.46     13.62 o 
   1   6   6       52.56       46.52      8.48 o 
   2   6   6       78.39       93.01      8.81 o 
   3   6   6       56.18       53.63      8.13 o 
   4   6   6      540.66      523.69     10.54 o 
   5   6   6      114.26      108.25      9.13 o 
   6   6   6        1.23       -1.18     12.23 o 
   7   6   6       30.70       29.82     10.27 o 
   8   6   6        0.89        7.83      9.67 o 
   9   6   6       42.70       35.73     12.55 o 
 -12   7   6        5.38        1.50     15.11 o 
 -11   7   6       69.09       60.84     14.48 o 
 -10   7   6        0.02        2.71     13.38 o 
  -9   7   6       92.81      101.68     13.33 o 
  -8   7   6        0.05       -0.94     11.85 o 
  -7   7   6      172.95      169.15     11.96 o 
  -6   7   6        3.59        8.07     10.64 o 
  -5   7   6       22.12       13.86     13.17 o 
  -4   7   6        8.77        7.32     10.08 o 
  -3   7   6      699.08      686.75     23.73 o 
  -2   7   6      299.99      274.90     10.91 o 
  -1   7   6      307.96      354.83     12.54 o 
   0   7   6        1.93        2.70      8.67 o 
   1   7   6      624.47      613.74      9.87 o 
   2   7   6        0.09        5.29      8.14 o 
   3   7   6       10.12       18.15      9.54 o 
   4   7   6       42.85       32.72      8.24 o 
   5   7   6        7.94        7.94      9.90 o 
   6   7   6       14.51       21.21      9.37 o 
   7   7   6       31.62       54.10     11.23 o 
   8   7   6        9.02       10.49     12.10 o 
 -11   8   6       35.70       35.60     19.39 o 
 -10   8   6      375.90      374.33     19.04 o 
  -9   8   6        2.39        1.05     23.02 o 
  -8   8   6      837.04      883.87     16.06 o 
  -7   8   6       53.93       62.63     10.59 o 
  -6   8   6     1295.59     1218.05     20.25 o 
  -5   8   6       91.03       99.27     11.70 o 
  -4   8   6      644.50      684.74     15.16 o 
  -3   8   6       89.55      114.71      9.65 o 
  -2   8   6      864.80      904.34     11.87 o 
  -1   8   6       92.58      111.60      8.69 o 
   0   8   6       30.18       25.97      9.40 o 
   1   8   6       57.41       58.98      9.69 o 
   2   8   6      257.59      273.20     10.54 o 
   3   8   6        1.24        4.46      9.22 o 
   4   8   6      264.07      258.11     12.58 o 
   5   8   6       38.19       51.33     11.58 o 
   6   8   6      182.63      180.37     10.68 o 
   7   8   6       89.61       77.23     12.33 o 
 -11   9   6      359.60      338.99     29.71 o 
 -10   9   6        6.93        7.41     18.40 o 
  -9   9   6      165.08      123.56     14.67 o 
  -8   9   6       57.34       56.86     16.18 o 
  -7   9   6        6.05       10.07     12.83 o 
  -6   9   6       89.80       60.32     12.38 o 
  -5   9   6       11.66       15.26     11.76 o 
  -4   9   6       35.02       44.75     11.71 o 
  -3   9   6       30.77       32.05     11.60 o 
  -2   9   6      194.80      175.89     10.54 o 
  -1   9   6       36.23       45.23     11.01 o 
   0   9   6       48.15       51.64     10.71 o 
   1   9   6      282.40      276.21     12.90 o 
   2   9   6       23.53       35.74     10.72 o 
   3   9   6        5.02       11.91     10.13 o 
   4   9   6        0.15        1.52     11.85 o 
   5   9   6        0.06       -4.26      9.53 o 
   6   9   6       57.47       48.03     11.27 o 
 -10  10   6      116.96      100.33     29.03 o 
  -9  10   6       42.43       31.38     18.65 o 
  -8  10   6       15.76       30.34     17.48 o 
  -7  10   6        1.56        1.13     13.42 o 
  -6  10   6      279.97      267.10     14.40 o 
  -5  10   6        2.65       10.34     15.27 o 
  -4  10   6      189.13      181.50     15.77 o 
  -3  10   6       15.79       10.17     12.15 o 
  -2  10   6       17.31       26.65     12.54 o 
  -1  10   6       33.87       34.88      9.97 o 
   0  10   6      137.47      140.11     10.08 o 
   1  10   6        4.85       25.54     10.15 o 
   2  10   6        5.28       -2.25     10.59 o 
   3  10   6        0.16       -0.32     10.97 o 
   4  10   6      285.31      289.11     12.45 o 
   5  10   6       34.97       46.30     12.60 o 
  -9  11   6       47.91       45.03     16.78 o 
  -8  11   6        0.94        5.80     13.54 o 
  -7  11   6        8.86       10.45     13.08 o 
  -6  11   6        2.47       10.26     17.45 o 
  -5  11   6       99.36      127.81     16.98 o 
  -4  11   6        0.93        8.16     13.34 o 
  -3  11   6        0.37       -3.15     13.71 o 
  -2  11   6       45.40       62.04     16.36 o 
  -1  11   6       86.87       97.41     13.28 o 
   0  11   6      154.54      149.44     11.20 o 
   1  11   6      132.09      142.52     12.18 o 
   2  11   6        8.35       12.06     10.60 o 
   3  11   6      132.29      144.82     12.67 o 
   4  11   6      111.07      127.09     15.28 o 
  -7  12   6       19.48       17.80     14.22 o 
  -6  12   6       45.21       33.39     16.05 o 
  -5  12   6        1.19       12.41     15.37 o 
  -4  12   6        0.55       -1.57     15.20 o 
  -3  12   6       85.20       61.61     18.90 o 
  -2  12   6        8.51       11.58     14.91 o 
  -1  12   6       57.20       36.75     12.84 o 
   0  12   6      220.82      195.60     12.32 o 
   1  12   6        0.50        2.95     13.03 o 
   2  12   6        9.37       15.88     21.24 o 
  -4  13   6       29.28       27.14     20.90 o 
  -3  13   6       14.26        7.57     16.85 o 
  -2  13   6      100.28       86.56     14.97 o 
   1 -13   7        9.55       13.09     12.97 o 
   2 -13   7       49.45       59.76     13.15 o 
   3 -13   7       76.40       62.49     17.25 o 
   4 -13   7        5.81       12.72     15.51 o 
  -2 -12   7      425.31      364.91     13.93 o 
  -1 -12   7        8.63        7.82     12.19 o 
   0 -12   7      321.25      303.49     14.32 o 
   1 -12   7        0.34        1.46     10.62 o 
   2 -12   7        5.03        3.84     11.65 o 
   3 -12   7        8.38        8.88     13.38 o 
   4 -12   7      671.76      674.34     18.33 o 
   5 -12   7        0.66        6.85     13.02 o 
   6 -12   7      467.16      438.52     32.80 o 
   7 -12   7        1.18        5.19     16.03 o 
  -4 -11   7       15.48       10.81     11.57 o 
  -3 -11   7       58.88       57.85     10.90 o 
  -2 -11   7       71.24       85.20     11.48 o 
  -1 -11   7      396.03      358.02     13.27 o 
   0 -11   7        9.02        6.00     11.95 o 
   1 -11   7       28.42       27.93     10.46 o 
   2 -11   7      184.58      174.44     10.95 o 
   3 -11   7      387.88      401.08     15.97 o 
   4 -11   7        3.77        7.91     12.04 o 
   5 -11   7      139.52      139.16     12.70 o 
   6 -11   7       43.92       34.48     12.68 o 
   7 -11   7      218.23      178.76     14.73 o 
   8 -11   7       19.92       18.73     17.48 o 
  -6 -10   7       20.94       21.82     11.97 o 
  -5 -10   7       33.72       35.89     13.70 o 
  -4 -10   7      162.54      162.48     11.51 o 
  -3 -10   7       10.14        8.54      9.76 o 
  -2 -10   7      453.34      471.12     11.23 o 
  -1 -10   7      254.15      241.07     11.61 o 
   0 -10   7        0.24       -1.04      9.80 o 
   1 -10   7        3.98        6.57      9.62 o 
   2 -10   7      299.59      300.28     10.52 o 
   3 -10   7        3.13       10.73     10.76 o 
   4 -10   7      163.90      168.26     11.46 o 
   5 -10   7        2.61        7.51     11.58 o 
   6 -10   7        1.28        2.58     11.65 o 
   7 -10   7        9.53       -1.30     13.45 o 
   8 -10   7       33.69       30.08     14.46 o 
   9 -10   7       32.45       25.54     19.48 o 
  -7  -9   7      151.69      138.41     13.10 o 
  -6  -9   7       11.58       11.35     13.20 o 
  -5  -9   7       19.67       32.39      9.97 o 
  -4  -9   7       14.29       15.32      9.17 o 
  -3  -9   7      619.71      621.89     13.32 o 
  -2  -9   7        0.14        2.65     10.53 o 
  -1  -9   7      483.63      503.59     11.06 o 
   0  -9   7        1.38        3.92      9.90 o 
   1  -9   7        1.07        7.03      8.05 o 
   2  -9   7        7.05       11.05      8.12 o 
   3  -9   7       43.35       47.90     10.16 o 
   4  -9   7        7.26        6.23     10.14 o 
   5  -9   7      420.14      427.83     12.01 o 
   6  -9   7        6.95        5.85     10.92 o 
   7  -9   7        6.63       13.35     12.52 o 
   8  -9   7       12.98       16.48     16.13 o 
   9  -9   7      286.79      260.92     19.90 o 
  10  -9   7        7.84       12.49     21.94 o 
  -8  -8   7        8.51       31.54     14.29 o 
  -7  -8   7        0.94        7.90     11.76 o 
  -6  -8   7       16.91       19.10      9.78 o 
  -5  -8   7        1.21        6.90      8.30 o 
  -4  -8   7      875.60      838.91     12.00 o 
  -3  -8   7      348.15      334.74      9.09 o 
  -2  -8   7      133.28      165.85      8.31 o 
  -1  -8   7       53.59       57.92      8.34 o 
   0  -8   7      372.98      389.76      9.63 o 
   1  -8   7        5.45        5.45      9.24 o 
   2  -8   7        5.00        6.50      8.31 o 
   3  -8   7        0.57        2.14      7.58 o 
   4  -8   7      404.31      430.22     10.84 o 
   5  -8   7       25.91       21.24     10.44 o 
   6  -8   7       54.64       61.76     10.94 o 
   7  -8   7       32.37       35.74     12.61 o 
   8  -8   7       21.98       35.73     16.17 o 
   9  -8   7        1.70        5.30     17.25 o 
  10  -8   7       13.49       23.95     18.59 o 
  11  -8   7       56.38       46.12     20.92 o 
  -9  -7   7       16.13       20.49     10.74 o 
  -8  -7   7        0.05      -11.75     11.75 o 
  -7  -7   7       36.06       23.83     10.20 o 
  -6  -7   7      244.89      246.56     10.45 o 
  -5  -7   7      260.70      214.22     10.71 o 
  -4  -7   7       54.93       45.02      8.86 o 
  -3  -7   7      535.18      484.99      9.55 o 
  -2  -7   7        0.23       -0.14      8.05 o 
  -1  -7   7      185.16      153.85      7.16 o 
   0  -7   7        0.61        9.83      7.75 o 
   1  -7   7        1.06        1.51      6.65 o 
   2  -7   7      339.96      340.14      8.67 o 
   3  -7   7       47.53       54.94      9.20 o 
   4  -7   7      315.81      310.95     10.84 o 
   5  -7   7       96.54      100.09     10.08 o 
   6  -7   7       28.90       34.71     11.06 o 
   7  -7   7     1015.09     1023.52     34.63 o 
   8  -7   7       98.33      100.42     12.97 o 
   9  -7   7      142.72      133.05     16.80 o 
  10  -7   7      175.28      171.10     18.61 o 
  11  -7   7      161.63      166.00     20.53 o 
  -9  -6   7       24.02       32.54     11.80 o 
  -8  -6   7        4.61        8.01      9.82 o 
  -7  -6   7        2.11       -0.06      9.92 o 
  -6  -6   7       22.02       24.34      7.68 o 
  -5  -6   7        0.46       10.91      7.14 o 
  -4  -6   7        0.71       15.96      7.39 o 
  -3  -6   7       14.68       16.53      7.85 o 
  -2  -6   7        2.13        5.74      8.52 o 
  -1  -6   7      250.00      229.20      9.44 o 
   0  -6   7     2018.17     2074.79     30.90 o 
   1  -6   7       95.36       90.31      7.40 o 
   2  -6   7     1753.88     1624.99     60.91 o 
   3  -6   7        8.20       12.80      8.36 o 
   4  -6   7      120.77      130.05      8.63 o 
   5  -6   7        8.94       16.18      9.22 o 
   6  -6   7      537.19      586.75     17.01 o 
   7  -6   7        8.71        4.08     11.12 o 
   8  -6   7      896.03      924.24     34.97 o 
   9  -6   7        3.89       12.69     15.81 o 
  10  -6   7      190.64      189.06     17.62 o 
  11  -6   7      121.92      121.74     19.04 o 
  12  -6   7       26.71       19.98     17.31 o 
 -10  -5   7       28.82       34.74     11.28 o 
  -9  -5   7       30.18       32.13     10.05 o 
  -8  -5   7       52.14       38.63      8.44 o 
  -7  -5   7     1143.97     1183.90     15.58 o 
  -6  -5   7      127.62      136.54     11.28 o 
  -5  -5   7      132.82      133.54      8.52 o 
  -4  -5   7       22.67       27.56      7.10 o 
  -3  -5   7      140.04      138.75      8.72 o 
  -2  -5   7       12.89       18.93      6.16 o 
  -1  -5   7      787.84      706.19     20.39 o 
   0  -5   7      139.80      130.47      7.10 o 
   1  -5   7      358.85      336.51     13.72 o 
   2  -5   7       20.75       20.71      7.89 o 
   3  -5   7      332.16      404.53     10.96 o 
   4  -5   7      147.31      154.81      9.49 o 
   5  -5   7     1682.69     1612.58     26.04 o 
   6  -5   7       47.59       41.59     13.11 o 
   7  -5   7      962.54     1019.87     32.15 o 
   8  -5   7        3.01       -2.99     11.71 o 
   9  -5   7      198.48      198.69     16.02 o 
  10  -5   7       78.09       97.65     16.69 o 
  11  -5   7       26.28       27.16     14.71 o 
  12  -5   7       19.04       16.71     20.30 o 
 -11  -4   7       14.32       16.27     10.85 o 
 -10  -4   7      374.56      352.47     14.00 o 
  -9  -4   7       10.90       13.55     10.11 o 
  -8  -4   7       53.98       55.39      9.65 o 
  -7  -4   7        0.14       -2.75      8.72 o 
  -6  -4   7      555.97      559.07     11.11 o 
  -5  -4   7        6.58       14.08      6.55 o 
  -4  -4   7      566.88      498.66      8.37 o 
  -3  -4   7      668.66      668.95      9.32 o 
  -2  -4   7      432.66      418.36      8.42 o 
  -1  -4   7      120.44      103.85      7.30 o 
   0  -4   7      173.81      161.95      6.62 o 
   1  -4   7       58.49       68.00      7.12 o 
   2  -4   7       82.85       85.59      8.12 o 
   3  -4   7     1291.17     1265.04     13.28 o 
   4  -4   7      854.00      899.58     17.56 o 
   5  -4   7      266.18      267.43     13.19 o 
   6  -4   7      150.11      148.63     10.72 o 
   7  -4   7        0.66       -1.98     10.74 o 
   8  -4   7       36.48       51.57     13.71 o 
   9  -4   7       32.01       40.77     14.90 o 
  10  -4   7        5.34        8.80     16.32 o 
  11  -4   7       52.67       61.12     18.22 o 
  12  -4   7        6.95       18.17     20.14 o 
 -11  -3   7        6.19       10.53     12.25 o 
 -10  -3   7       23.31       36.34     11.01 o 
  -9  -3   7        0.56        7.83      9.13 o 
  -8  -3   7        1.39       10.18      9.30 o 
  -7  -3   7      948.16     1030.07     28.43 o 
  -6  -3   7      260.78      263.86      7.49 o 
  -5  -3   7      420.54      450.43      8.23 o 
  -4  -3   7       31.30       23.00      6.76 o 
  -3  -3   7      289.12      234.52      7.95 o 
  -2  -3   7       35.90       26.52      6.21 o 
  -1  -3   7     7584.14     7656.71    134.06 o 
   0  -3   7      141.28      133.91      7.21 o 
   1  -3   7    11929.77    12441.04    212.35 o 
   2  -3   7      359.01      322.39     18.08 o 
   3  -3   7        0.35        3.90      7.12 o 
   4  -3   7      385.74      383.06     15.05 o 
   5  -3   7      566.68      543.98     29.39 o 
   6  -3   7       43.45       53.30     12.57 o 
   7  -3   7      652.16      631.97     45.62 o 
   8  -3   7       19.10       22.38     11.30 o 
   9  -3   7        0.07        0.67     14.59 o 
  10  -3   7       72.90       68.64     18.28 o 
  11  -3   7      231.75      248.59     18.68 o 
  12  -3   7        4.14       13.97     16.31 o 
 -12  -2   7       89.38       85.16     21.16 o 
 -11  -2   7       11.59       22.61     11.68 o 
 -10  -2   7      360.55      386.30     14.61 o 
  -9  -2   7       19.51       19.73      8.75 o 
  -8  -2   7      413.33      432.96      9.94 o 
  -7  -2   7        0.77        6.60      9.17 o 
  -6  -2   7      337.09      338.74     12.59 o 
  -5  -2   7        0.82        2.69      7.30 o 
  -4  -2   7     3707.16     3679.03     30.16 o 
  -3  -2   7      288.44      289.95      7.73 o 
  -2  -2   7    12715.16    13242.92    158.07 o 
  -1  -2   7        1.48        2.13      6.56 o 
   0  -2   7      758.32      689.79     10.51 o 
   1  -2   7      243.49      242.19      8.59 o 
   2  -2   7      131.44       94.28      7.70 o 
   3  -2   7      486.77      464.94     10.85 o 
   4  -2   7     4003.24     3959.09     94.11 o 
   5  -2   7        5.95        8.55     11.02 o 
   6  -2   7       64.60       54.20     17.02 o 
   7  -2   7       81.21       87.33     10.76 o 
   8  -2   7     1507.65     1584.38     78.25 o 
   9  -2   7       18.95       19.57     11.94 o 
  10  -2   7      730.85      801.30     40.50 o 
  11  -2   7       31.05       22.62     12.86 o 
  12  -2   7       59.57       48.68     19.83 o 
 -12  -1   7        6.11        2.93     14.32 o 
 -11  -1   7        2.36       15.25     12.51 o 
 -10  -1   7        2.14       10.63      9.08 o 
  -9  -1   7      551.13      556.62     15.41 o 
  -8  -1   7       17.68        8.22      8.54 o 
  -7  -1   7      841.71      865.87     14.77 o 
  -6  -1   7      273.27      282.27      8.53 o 
  -5  -1   7      598.08      602.09     11.75 o 
  -4  -1   7      112.93      105.10      6.94 o 
  -3  -1   7     2776.44     2764.49     35.17 o 
  -2  -1   7      216.44      203.10     10.14 o 
  -1  -1   7      135.12      117.14      6.38 o 
   0  -1   7       41.24       37.16      7.13 o 
   1  -1   7        1.56       13.67      6.70 o 
   2  -1   7      300.95      267.61      9.80 o 
   3  -1   7      345.37      351.12     13.10 o 
   4  -1   7        8.21        4.68      8.24 o 
   5  -1   7      449.77      482.54     14.57 o 
   6  -1   7      454.38      469.21     17.76 o 
   7  -1   7       11.76        4.41     10.04 o 
   8  -1   7       33.37       32.36     10.98 o 
   9  -1   7        6.79       -2.95     15.00 o 
  10  -1   7       23.00       31.72     16.32 o 
  11  -1   7      381.74      364.17     33.80 o 
  12  -1   7       16.70       32.04     16.59 o 
 -12   0   7       92.51       84.56     12.68 o 
 -11   0   7        4.18       12.56      9.98 o 
 -10   0   7       47.42       56.98     11.14 o 
  -9   0   7        0.05        1.00      9.98 o 
  -8   0   7     1103.57     1127.38     18.26 o 
  -7   0   7      116.23      112.68     13.32 o 
  -6   0   7      523.44      544.53     11.34 o 
  -5   0   7      246.46      244.37      9.08 o 
  -4   0   7      856.94      911.03     13.75 o 
  -3   0   7       96.59       93.27      6.05 o 
  -2   0   7     2246.62     2054.18     13.98 o 
  -1   0   7       29.08       31.65      7.05 o 
   0   0   7      914.23     1044.13     28.69 o 
   1   0   7       66.75       55.53      6.65 o 
   2   0   7      244.99      215.48      7.67 o 
   3   0   7      291.80      277.86      9.42 o 
   4   0   7      413.43      408.69      9.20 o 
   5   0   7       23.63       28.81      7.28 o 
   6   0   7     1074.52     1079.75     22.22 o 
   7   0   7      108.11      115.60      9.27 o 
   8   0   7       14.34       23.05     11.20 o 
   9   0   7       63.98       72.47     12.41 o 
  10   0   7        6.53        4.22     12.53 o 
  11   0   7        2.01        6.31     15.13 o 
 -12   1   7        0.44        2.13     13.41 o 
 -11   1   7        9.32        9.36     12.06 o 
 -10   1   7       16.06       16.00      9.84 o 
  -9   1   7     2985.31     3060.98    104.11 o 
  -8   1   7        1.18       -1.00      7.61 o 
  -7   1   7     2752.74     2804.42     35.24 o 
  -6   1   7       74.56       79.08      7.67 o 
  -5   1   7     1552.20     1554.44     16.19 o 
  -4   1   7       49.51       51.95      6.56 o 
  -3   1   7      911.01      641.68     10.15 o 
  -2   1   7      776.41      737.91     32.48 o 
  -1   1   7      981.38      870.82     24.08 o 
   0   1   7       46.49       39.61      7.04 o 
   1   1   7       10.76       13.64      6.54 o 
   2   1   7        1.19        8.67      7.89 o 
   3   1   7     8838.26     9171.46     94.93 o 
   4   1   7       77.01       80.83      7.80 o 
   5   1   7     2473.35     2507.13     14.73 o 
   6   1   7      210.54      231.49     10.23 o 
   7   1   7       32.25       17.20      9.73 o 
   8   1   7        0.61        1.63     10.89 o 
   9   1   7      700.01      727.90     12.30 o 
  10   1   7        8.12       10.84     10.18 o 
  11   1   7      407.96      374.42     28.46 o 
 -12   2   7        0.18        3.34     13.44 o 
 -11   2   7        2.42        5.48     10.72 o 
 -10   2   7        8.98       14.48      8.83 o 
  -9   2   7       21.55       24.85      9.09 o 
  -8   2   7     1389.99     1378.77     45.59 o 
  -7   2   7       13.88       15.52      8.98 o 
  -6   2   7      860.28      867.83     25.82 o 
  -5   2   7        3.14        3.31      5.89 o 
  -4   2   7      489.59      537.92      8.78 o 
  -3   2   7      192.33      179.99      7.46 o 
  -2   2   7     2193.02     2231.33     42.65 o 
  -1   2   7       59.95       61.31      7.96 o 
   0   2   7      320.87      286.94      8.38 o 
   1   2   7       87.14       95.63      7.33 o 
   2   2   7      891.24      760.18      9.88 o 
   3   2   7       76.19       72.24      5.94 o 
   4   2   7      434.88      431.85      9.49 o 
   5   2   7      142.94      152.81      9.22 o 
   6   2   7      376.68      412.56      9.94 o 
   7   2   7       25.94       33.86      8.59 o 
   8   2   7      462.56      532.79     15.23 o 
   9   2   7        4.35        2.69      9.83 o 
  10   2   7      221.27      222.58     13.38 o 
  11   2   7       36.81       29.76     14.23 o 
 -12   3   7       27.11       21.55     11.79 o 
 -11   3   7        3.23        6.84      9.68 o 
 -10   3   7       47.57       41.01      8.87 o 
  -9   3   7       98.58       98.06      9.41 o 
  -8   3   7      135.51      136.09      8.90 o 
  -7   3   7     1293.67     1252.67     14.62 o 
  -6   3   7        9.29       13.69      7.45 o 
  -5   3   7     2782.07     2975.62     20.68 o 
  -4   3   7        6.82        2.05      7.03 o 
  -3   3   7     3254.93     3203.68     44.82 o 
  -2   3   7       40.75       37.23      6.64 o 
  -1   3   7     1946.33     1870.68     47.37 o 
   0   3   7       45.28       44.04      5.96 o 
   1   3   7       76.46      112.29      6.68 o 
   2   3   7      298.53      291.55      8.89 o 
   3   3   7     2344.05     2388.79     45.74 o 
   4   3   7       65.19       66.10      7.00 o 
   5   3   7     1797.67     1756.86     39.85 o 
   6   3   7       56.94       65.35      9.50 o 
   7   3   7       16.75       15.87      9.04 o 
   8   3   7        6.85       14.40      9.58 o 
   9   3   7      501.05      529.66     12.12 o 
  10   3   7       15.95       12.59     15.34 o 
 -12   4   7       38.42       46.14     12.09 o 
 -11   4   7        0.02        2.75     12.17 o 
 -10   4   7       61.90       71.66     11.05 o 
  -9   4   7        0.79        5.80      9.21 o 
  -8   4   7       70.93       65.62      9.75 o 
  -7   4   7      208.10      199.33     10.13 o 
  -6   4   7        2.82        4.60     12.20 o 
  -5   4   7       44.79       33.32      7.65 o 
  -4   4   7     5760.19     6218.98     92.53 o 
  -3   4   7      134.94      136.14      7.30 o 
  -2   4   7      491.24      479.53     15.11 o 
  -1   4   7      571.04      537.76     12.58 o 
   1   4   7      125.86      116.81      6.49 o 
   2   4   7     2690.27     2755.39     43.76 o 
   3   4   7        0.62       -0.76      7.04 o 
   4   4   7     2526.35     2506.62     35.52 o 
   5   4   7      513.35      558.05     10.60 o 
   6   4   7        4.38        4.04      7.92 o 
   7   4   7      157.28      154.28      9.74 o 
   8   4   7       78.45       91.59      9.41 o 
   9   4   7        7.38       12.10     12.99 o 
  10   4   7        0.41       11.16     12.54 o 
 -12   5   7        0.14        0.59     12.39 o 
 -11   5   7      429.47      399.31     14.08 o 
 -10   5   7        2.54        5.04     11.36 o 
  -9   5   7       32.84       30.33      9.37 o 
  -8   5   7      125.01      114.23      9.50 o 
  -7   5   7      896.03      945.36     14.75 o 
  -6   5   7       17.36       18.12      9.68 o 
  -5   5   7     1001.72     1018.13     12.82 o 
  -4   5   7      128.25      123.08      8.52 o 
  -3   5   7       34.09       44.78      8.01 o 
  -2   5   7      403.53      383.36     14.31 o 
  -1   5   7      945.34      961.06     23.99 o 
   0   5   7       19.69       25.26      7.09 o 
   1   5   7     2174.77     2083.59     52.12 o 
   2   5   7      204.68      190.05      9.03 o 
   3   5   7      449.75      446.91     10.08 o 
   4   5   7      325.50      302.99      9.82 o 
   5   5   7      290.83      266.76      9.35 o 
   6   5   7       35.76       43.37     10.41 o 
   7   5   7      214.94      203.24     11.58 o 
   8   5   7        0.20        5.51     10.76 o 
   9   5   7       40.85       43.92     11.04 o 
 -12   6   7       10.86       11.74     13.75 o 
 -11   6   7       10.76       11.16     12.87 o 
 -10   6   7      363.37      367.54     12.93 o 
  -9   6   7        0.09        4.68     11.21 o 
  -8   6   7       36.11       42.22      9.88 o 
  -7   6   7       13.40       15.10     10.96 o 
  -6   6   7        0.41       -1.78      9.57 o 
  -5   6   7       85.16       86.60     11.26 o 
  -4   6   7     1816.55     1857.58     15.70 o 
  -3   6   7       63.32       65.75      7.81 o 
  -2   6   7        6.10        2.95      8.93 o 
  -1   6   7      111.41      138.07      8.17 o 
   0   6   7      383.33      451.96     12.48 o 
   1   6   7        7.95        2.70      8.66 o 
   2   6   7       36.12       60.74      9.03 o 
   3   6   7      152.61      150.94      8.05 o 
   4   6   7      146.53      155.53      8.19 o 
   5   6   7      168.23      181.73     10.69 o 
   6   6   7        0.30        5.14      8.73 o 
   7   6   7       22.75       34.37     10.59 o 
   8   6   7       20.62       20.83     10.67 o 
   9   6   7       94.25       85.01     13.17 o 
 -12   7   7        0.89       10.89     16.10 o 
 -11   7   7       52.16       54.88     12.91 o 
 -10   7   7       13.47       17.83     14.01 o 
  -9   7   7        0.22       -0.28     13.14 o 
  -8   7   7      115.10      107.42     13.85 o 
  -7   7   7      849.02      887.62     26.21 o 
  -6   7   7       89.50       74.06     13.60 o 
  -5   7   7      551.84      662.67     15.21 o 
  -4   7   7      151.27      167.24     13.59 o 
  -3   7   7      828.81      868.34     30.19 o 
  -2   7   7      798.58      837.84     26.19 o 
  -1   7   7       23.34       20.40      7.81 o 
   0   7   7        0.55       -0.23      8.06 o 
   1   7   7      252.55      268.01      8.81 o 
   2   7   7       28.15       42.63      7.31 o 
   3   7   7      358.66      360.65      9.74 o 
   4   7   7      210.15      213.25     10.77 o 
   5   7   7        0.36       10.56      9.82 o 
   6   7   7       64.80       81.17     11.85 o 
   7   7   7       28.17       25.00     11.51 o 
   8   7   7       39.49       41.24     12.70 o 
 -11   8   7        7.72       15.71     19.93 o 
 -10   8   7       16.09       14.96     18.13 o 
  -9   8   7       43.37       48.09     23.67 o 
  -8   8   7      249.00      294.43     16.78 o 
  -7   8   7       12.73       13.87     14.63 o 
  -6   8   7      187.50      193.29     14.80 o 
  -5   8   7      101.60      107.10     11.59 o 
  -4   8   7      199.71      186.76     18.02 o 
  -3   8   7      770.30      732.47     40.22 o 
  -2   8   7      183.25      154.96      8.62 o 
  -1   8   7       23.61       25.69      7.84 o 
   0   8   7      133.72      171.66     10.35 o 
   1   8   7      436.34      421.92     10.89 o 
   2   8   7      172.47      187.68     10.65 o 
   3   8   7       39.77       36.46     10.64 o 
   4   8   7      126.75      141.67     10.28 o 
   5   8   7       11.62       22.35     10.53 o 
   6   8   7       54.60       56.07     10.63 o 
   7   8   7       56.75       60.66     12.67 o 
 -11   9   7       35.05       43.22     21.26 o 
 -10   9   7        3.34        4.53     19.14 o 
  -9   9   7        2.47        4.39     12.63 o 
  -8   9   7        7.45        2.81     13.68 o 
  -7   9   7       14.38       11.74     15.97 o 
  -6   9   7       19.32       -3.82     15.56 o 
  -5   9   7        6.72       15.32     12.49 o 
  -4   9   7       45.23       48.82     12.26 o 
  -3   9   7      170.12      155.70     14.78 o 
  -2   9   7      110.36      133.45     10.23 o 
  -1   9   7       67.32       82.03     11.22 o 
   0   9   7       98.96       78.96     10.43 o 
   1   9   7      120.84      134.75      8.80 o 
   2   9   7       25.08       19.17     11.07 o 
   3   9   7       55.60       45.66      9.42 o 
   4   9   7       30.41       32.14      9.92 o 
   5   9   7       18.88       22.30     11.59 o 
   6   9   7       22.17       29.90     12.61 o 
 -10  10   7       24.70       23.43     29.20 o 
  -9  10   7       12.67       16.10     15.66 o 
  -8  10   7      111.49       74.46     15.04 o 
  -7  10   7        2.17        4.93     13.71 o 
  -6  10   7      171.05      192.42     25.07 o 
  -5  10   7       16.43       33.53     12.80 o 
  -4  10   7       78.51       81.26     13.25 o 
  -3  10   7       15.17       31.95     15.55 o 
  -2  10   7      150.88      146.31     12.05 o 
  -1  10   7        7.20       16.27     10.01 o 
   0  10   7       99.22      111.24     10.49 o 
   1  10   7        6.66       17.53     11.45 o 
   2  10   7       21.80       24.63     12.01 o 
   3  10   7       83.38       93.10     12.79 o 
   4  10   7       55.74       66.05     11.22 o 
   5  10   7        1.78        5.94     12.88 o 
  -9  11   7      417.15      402.55     24.99 o 
  -8  11   7        0.37        2.18     13.93 o 
  -7  11   7      319.64      281.19     19.55 o 
  -6  11   7        1.16        3.16     18.11 o 
  -5  11   7      127.85      125.58     17.60 o 
  -4  11   7       42.53       38.21     14.25 o 
  -3  11   7       16.53        8.99     16.86 o 
  -2  11   7       11.18        8.76     13.61 o 
  -1  11   7      114.31      117.71     11.75 o 
   0  11   7        8.03       16.40     11.59 o 
   1  11   7       14.24       25.24     13.11 o 
   2  11   7        0.03       -3.03     12.11 o 
   3  11   7      196.82      192.13     14.82 o 
  -7  12   7        1.43        7.11     20.69 o 
  -6  12   7        6.42        5.39     19.56 o 
  -5  12   7        8.43        7.52     18.94 o 
  -4  12   7       14.56       12.48     18.92 o 
  -3  12   7      103.86      100.55     15.77 o 
  -2  12   7      187.71      170.32     19.21 o 
  -1  12   7        0.41        4.92     13.62 o 
   0  12   7       73.97       51.37     14.81 o 
   1  12   7       17.54        6.40     12.98 o 
   3 -13   8      227.78      187.63     21.92 o 
  -2 -12   8        9.86       15.12     12.90 o 
  -1 -12   8       17.42       10.26     13.98 o 
   0 -12   8        6.57       11.71     11.21 o 
   1 -12   8       85.31       91.39     13.68 o 
   2 -12   8       17.00       17.54     13.24 o 
   3 -12   8       15.17       16.94     11.78 o 
   4 -12   8      496.60      473.28     17.83 o 
   5 -12   8      102.39      100.82     14.64 o 
   6 -12   8        3.20        5.00     15.77 o 
   7 -12   8       54.64       36.48     23.56 o 
  -4 -11   8        5.48       -0.99     11.82 o 
  -3 -11   8        0.72       -1.79     13.61 o 
  -2 -11   8       20.66       25.49     14.95 o 
  -1 -11   8       12.08       11.70      9.58 o 
   0 -11   8      152.60      146.75     10.47 o 
   1 -11   8       43.99       52.14     12.03 o 
   2 -11   8       81.70       81.17     12.18 o 
   3 -11   8      227.86      212.50     10.62 o 
   4 -11   8       53.40       76.09     13.02 o 
   5 -11   8       22.24       24.33     12.50 o 
   6 -11   8      178.02      161.87     14.17 o 
   7 -11   8        0.23        5.39     14.24 o 
   8 -11   8        1.34        3.39     16.81 o 
  -5 -10   8        2.05        8.17      9.78 o 
  -4 -10   8      567.01      538.40     15.22 o 
  -3 -10   8       31.33       36.19     13.97 o 
  -2 -10   8      145.25      161.69     11.94 o 
  -1 -10   8        0.09       -4.67     10.17 o 
   0 -10   8     1173.85     1197.20     23.12 o 
   1 -10   8       23.38       22.62     10.99 o 
   2 -10   8      390.93      417.35     17.36 o 
   3 -10   8       56.07       71.46     11.16 o 
   4 -10   8      289.77      318.37     11.99 o 
   5 -10   8        2.13       -0.45     11.53 o 
   6 -10   8      317.53      334.57     13.10 o 
   7 -10   8       58.02       45.09     12.59 o 
   8 -10   8        5.13        9.47     17.31 o 
   9 -10   8        2.42        1.80     20.34 o 
  -7  -9   8       34.87       26.48     10.93 o 
  -6  -9   8       32.08       31.03     10.87 o 
  -5  -9   8       15.87       16.83     11.20 o 
  -4  -9   8       13.43        6.12     11.98 o 
  -3  -9   8       25.84       31.79      9.84 o 
  -2  -9   8       45.78       48.57      8.94 o 
  -1  -9   8      408.84      378.59     10.37 o 
   0  -9   8      288.33      275.30      9.99 o 
   1  -9   8      340.54      392.84     14.56 o 
   2  -9   8       65.61       59.20      9.26 o 
   3  -9   8       55.22       61.41     10.45 o 
   4  -9   8      140.12      130.59      8.98 o 
   5  -9   8      214.27      223.35     11.40 o 
   6  -9   8       28.11       30.38     12.87 o 
   7  -9   8      111.25      120.84     13.54 o 
   8  -9   8       18.21       14.47     17.19 o 
   9  -9   8        6.26       13.01     18.63 o 
  10  -9   8       53.29       45.20     20.48 o 
  -8  -8   8      227.73      213.81     13.40 o 
  -7  -8   8        0.18       -4.21     10.79 o 
  -6  -8   8      163.05      157.02     12.58 o 
  -5  -8   8       57.06       62.97      9.18 o 
  -4  -8   8        3.62       -5.39      8.61 o 
  -3  -8   8      452.72      437.99     10.61 o 
  -2  -8   8       28.99       17.80      8.79 o 
  -1  -8   8       47.00       36.51      7.92 o 
   0  -8   8     1187.82     1137.31     12.16 o 
   1  -8   8       13.61       20.04      8.39 o 
   2  -8   8      432.05      428.01      9.97 o 
   3  -8   8       45.26       44.39      7.54 o 
   4  -8   8      195.48      215.65     10.53 o 
   5  -8   8       77.34       76.51     10.72 o 
   6  -8   8       53.09       55.36     11.13 o 
   7  -8   8        6.98        9.92     13.01 o 
   8  -8   8       39.22       41.56     16.41 o 
   9  -8   8       13.38       14.17     14.38 o 
  10  -8   8       35.82       33.69     19.66 o 
  -9  -7   8       22.37       24.12     14.88 o 
  -8  -7   8       38.09       33.69     10.98 o 
  -7  -7   8      287.78      276.09     10.52 o 
  -6  -7   8       85.61       88.10      8.59 o 
  -5  -7   8       81.79       97.81      9.51 o 
  -4  -7   8       58.41       63.79      9.11 o 
  -3  -7   8       67.60       64.80      9.50 o 
  -2  -7   8        1.23       -1.98      8.06 o 
  -1  -7   8      202.95      216.27      7.47 o 
   0  -7   8       35.26       28.70      7.46 o 
   1  -7   8      332.99      318.00      9.15 o 
   2  -7   8      163.16      165.23      8.69 o 
   3  -7   8      778.51      809.33     11.61 o 
   4  -7   8       21.68       18.88      8.67 o 
   5  -7   8      416.06      419.59     11.53 o 
   6  -7   8       32.63       26.43     11.51 o 
   7  -7   8       63.27       67.29     14.65 o 
   8  -7   8        1.60        1.13     15.41 o 
   9  -7   8        6.90       14.21     13.90 o 
  10  -7   8       78.89       85.35     19.85 o 
  11  -7   8       92.92       75.95     20.58 o 
  -9  -6   8        4.36       23.17     12.19 o 
  -8  -6   8      245.16      244.58      9.60 o 
  -7  -6   8       15.77       20.96      8.22 o 
  -6  -6   8      158.94      169.50     12.07 o 
  -5  -6   8       88.26       94.83      9.84 o 
  -4  -6   8     1123.30     1047.36     19.80 o 
  -3  -6   8       33.06       33.66      7.25 o 
  -2  -6   8      214.26      224.05      7.30 o 
  -1  -6   8      157.20      162.22      9.37 o 
   0  -6   8      372.94      365.03      9.72 o 
   1  -6   8       38.09       40.95      8.65 o 
   2  -6   8      185.04      168.31      9.07 o 
   3  -6   8       70.08       67.91      8.78 o 
   4  -6   8      554.29      531.34     12.74 o 
   5  -6   8       26.89       31.49     10.26 o 
   6  -6   8       14.53       28.35     13.47 o 
   7  -6   8        2.42       14.25     14.26 o 
   8  -6   8      186.15      184.30     16.00 o 
   9  -6   8       65.07       68.93     11.64 o 
  10  -6   8      439.25      397.55     17.50 o 
  11  -6   8       56.83       47.41     19.23 o 
 -10  -5   8        0.58       -0.17     11.45 o 
  -9  -5   8      188.11      174.12      9.96 o 
  -8  -5   8       67.09       70.55      9.83 o 
  -7  -5   8       12.46        1.57      8.58 o 
  -6  -5   8      113.59      110.44     11.08 o 
  -5  -5   8       45.14       47.90      7.65 o 
  -4  -5   8        9.76       13.90      6.65 o 
  -3  -5   8      161.95      205.02      9.07 o 
  -2  -5   8      125.99      124.40      7.16 o 
  -1  -5   8       46.70       66.46      6.84 o 
   0  -5   8      224.08      217.96      8.58 o 
   1  -5   8     1373.88     1465.56     26.85 o 
   2  -5   8      101.55       91.65      6.94 o 
   3  -5   8       73.51       64.64      8.68 o 
   4  -5   8        2.47       -2.70      8.18 o 
   5  -5   8        3.39        9.49      8.88 o 
   6  -5   8      338.76      348.96     14.33 o 
   7  -5   8      365.27      353.08     14.99 o 
   8  -5   8      132.14      134.50     15.22 o 
   9  -5   8       70.08       63.73     12.92 o 
  10  -5   8        3.16        5.22     13.91 o 
  11  -5   8      228.31      194.57     19.32 o 
 -10  -4   8      191.09      181.10     11.14 o 
  -9  -4   8      141.95      150.81     11.87 o 
  -8  -4   8       63.62       62.10      7.78 o 
  -7  -4   8       65.97       77.97     10.28 o 
  -6  -4   8      560.01      562.22     17.37 o 
  -5  -4   8       28.54       31.47      7.25 o 
  -4  -4   8       26.39       30.64      6.55 o 
  -3  -4   8       28.89       24.15      5.92 o 
  -2  -4   8     3371.54     3499.11     23.79 o 
  -1  -4   8      139.39      165.77      7.69 o 
   0  -4   8     1363.71     1255.02     17.61 o 
   1  -4   8        5.08        3.85      6.44 o 
   2  -4   8      432.72      479.39     11.48 o 
   3  -4   8        2.24        5.06      6.68 o 
   4  -4   8    11007.38    11540.22     62.52 o 
   5  -4   8        2.87        8.89     12.22 o 
   6  -4   8      871.58      834.06     13.92 o 
   7  -4   8       64.77       68.34     11.13 o 
   8  -4   8       43.27       70.85     14.10 o 
   9  -4   8       27.96       27.80     16.47 o 
  10  -4   8      321.78      336.78     17.64 o 
  11  -4   8        0.07       12.73     15.22 o 
  12  -4   8      106.70       84.38     15.15 o 
 -11  -3   8       44.61       40.75     14.06 o 
 -10  -3   8        0.53        4.34     10.12 o 
  -9  -3   8      766.36      775.45     11.85 o 
  -8  -3   8      115.44      122.75     10.53 o 
  -7  -3   8      230.50      237.04     11.07 o 
  -6  -3   8        9.82       16.41      7.31 o 
  -5  -3   8       69.01       72.09      7.15 o 
  -4  -3   8       74.19       76.91      6.45 o 
  -3  -3   8      265.46      234.76      6.88 o 
  -2  -3   8      173.95      172.64      8.46 o 
  -1  -3   8     3289.02     3249.70     90.15 o 
   0  -3   8      153.46      161.51      8.33 o 
   1  -3   8     1463.95     1552.22     30.48 o 
   2  -3   8      351.13      331.43     13.92 o 
   3  -3   8     6410.72     6378.36     41.97 o 
   4  -3   8       80.29       88.30      9.83 o 
   5  -3   8      938.70      990.87     22.26 o 
   6  -3   8      234.55      219.95     17.58 o 
   7  -3   8       49.27       68.27     13.66 o 
   8  -3   8       12.32        4.03     14.03 o 
   9  -3   8       83.91       94.71     15.15 o 
  10  -3   8       13.18       11.85     13.49 o 
  11  -3   8        0.39        2.21     15.00 o 
  12  -3   8        4.56        3.44     14.40 o 
 -11  -2   8        9.42       13.66     10.79 o 
 -10  -2   8      387.46      384.23     12.82 o 
  -9  -2   8       17.83       14.19      8.87 o 
  -8  -2   8        4.96       12.07      9.03 o 
  -7  -2   8       65.81       60.23      9.46 o 
  -6  -2   8       27.29       23.05      7.77 o 
  -5  -2   8      242.35      239.57      8.17 o 
  -4  -2   8      176.14      159.30      7.08 o 
  -3  -2   8        8.08       10.84      6.55 o 
  -2  -2   8     1429.06     1510.44     23.94 o 
  -1  -2   8      252.44      230.24      7.46 o 
   0  -2   8     1500.88     1494.23     32.56 o 
   1  -2   8     1285.60     1170.52     17.64 o 
   2  -2   8       47.10       45.81      7.49 o 
   3  -2   8        7.16        7.62      7.46 o 
   4  -2   8      534.07      507.67     11.32 o 
   5  -2   8      204.21      194.50     13.94 o 
   6  -2   8       33.82       38.20     10.15 o 
   7  -2   8        1.09       -0.83     10.81 o 
   8  -2   8        6.79        4.04     11.49 o 
   9  -2   8        3.14        7.81     14.82 o 
  10  -2   8       15.07       19.48     16.61 o 
  11  -2   8        0.12       -0.42     14.93 o 
  12  -2   8       58.95       43.94     17.21 o 
 -12  -1   8        3.58        6.75     14.40 o 
 -11  -1   8       77.39       74.52     10.55 o 
 -10  -1   8       35.96       42.43     11.63 o 
  -9  -1   8     1633.12     1737.96     60.87 o 
  -8  -1   8        1.76       -1.10      9.81 o 
  -7  -1   8      609.86      593.74     14.03 o 
  -6  -1   8       84.33       95.26      6.73 o 
  -5  -1   8     1707.16     1810.79     26.58 o 
  -4  -1   8       34.29       37.42      8.02 o 
  -3  -1   8     2460.73     2270.25     12.55 o 
  -2  -1   8     1397.49     1354.70     11.73 o 
  -1  -1   8    14207.76    14799.10    221.79 o 
   0  -1   8       32.83       42.64      6.52 o 
   1  -1   8     2299.69     2208.42     38.11 o 
   2  -1   8       87.18       82.91      6.88 o 
   3  -1   8     1270.85     1142.37     17.10 o 
   4  -1   8       66.81       61.79      8.93 o 
   5  -1   8       17.92       14.53      9.61 o 
   6  -1   8      523.68      507.45     16.65 o 
   7  -1   8        7.15        7.46     12.88 o 
   8  -1   8       10.28       17.16     11.51 o 
   9  -1   8      366.28      419.37     16.04 o 
  10  -1   8       40.64       42.92     17.04 o 
  11  -1   8      217.48      244.03     15.97 o 
 -12   0   8       19.04       14.16     11.60 o 
 -11   0   8       30.10       20.45     12.47 o 
 -10   0   8      200.04      208.76     10.51 o 
  -9   0   8        2.46        6.13     10.38 o 
  -8   0   8      215.27      213.48      9.22 o 
  -7   0   8      102.76      110.78      8.45 o 
  -6   0   8     1916.68     1931.65     37.46 o 
  -5   0   8       46.82       45.36      6.68 o 
  -4   0   8     4489.15     4651.27     63.50 o 
  -3   0   8      157.64      146.27      7.59 o 
  -2   0   8     1885.05     1840.33     21.75 o 
  -1   0   8      453.20      430.73      8.86 o 
   1   0   8       77.46       84.38      6.45 o 
   2   0   8       46.98       34.05      7.95 o 
   3   0   8      125.81      129.03      7.62 o 
   4   0   8      827.29      877.93     15.41 o 
   5   0   8      416.16      400.59      9.10 o 
   6   0   8     1226.08     1226.59     13.77 o 
   7   0   8       20.95       26.16      8.98 o 
   8   0   8      339.99      360.31     11.43 o 
   9   0   8       16.59       20.03     11.10 o 
  10   0   8       35.72       44.75     18.04 o 
  11   0   8      167.07      174.20     19.52 o 
 -12   1   8       44.97       41.73     13.80 o 
 -11   1   8        2.01        1.13     10.01 o 
 -10   1   8       53.02       52.03      9.15 o 
  -9   1   8      298.34      312.27     10.70 o 
  -8   1   8       40.20       33.44      7.70 o 
  -7   1   8        4.29       -1.02      9.02 o 
  -6   1   8        0.01       -3.34      7.55 o 
  -5   1   8     1282.28     1350.13     19.23 o 
  -4   1   8       55.04       53.10      7.22 o 
  -3   1   8      813.76      875.05      9.58 o 
  -2   1   8       33.74       23.63      9.00 o 
  -1   1   8       38.34       46.95      6.52 o 
   0   1   8       73.15       72.53      7.21 o 
   1   1   8     2373.49     2340.29     13.85 o 
   2   1   8       68.66       69.37      7.41 o 
   3   1   8       21.25       22.78      6.61 o 
   4   1   8       38.33       34.38      8.57 o 
   5   1   8      395.94      366.49      9.62 o 
   6   1   8       66.77       63.78      8.24 o 
   7   1   8      130.63      116.02      8.26 o 
   8   1   8      146.08      164.91     11.15 o 
   9   1   8      242.64      258.97     11.67 o 
  10   1   8       15.08       17.68     10.81 o 
  11   1   8        9.06       10.68     12.11 o 
 -12   2   8      139.08      126.31     10.66 o 
 -11   2   8       29.64       38.50     11.08 o 
 -10   2   8        5.14        9.25     11.18 o 
  -9   2   8       11.19       14.27     10.18 o 
  -8   2   8      338.99      315.99      8.24 o 
  -7   2   8      111.51      108.32      9.41 o 
  -6   2   8     1063.16     1159.74     15.91 o 
  -5   2   8      184.76      184.45      7.28 o 
  -4   2   8     1754.24     1676.90     24.48 o 
  -3   2   8       10.26       13.78      7.83 o 
  -2   2   8     2233.91     2510.07     52.63 o 
  -1   2   8       10.14        7.35      6.27 o 
   0   2   8     1028.27     1034.17     16.25 o 
   1   2   8      363.41      331.55      7.72 o 
   2   2   8       70.00       57.07      7.25 o 
   3   2   8       90.07      104.68      8.18 o 
   4   2   8      860.00      864.56     19.41 o 
   5   2   8      996.37     1037.17     18.45 o 
   6   2   8       45.81       65.17      7.90 o 
   7   2   8       33.15       31.36      9.21 o 
   8   2   8      564.05      625.12     11.87 o 
   9   2   8       78.42       76.56      9.81 o 
  10   2   8       64.80       60.42     13.67 o 
  11   2   8       90.30       61.10     18.14 o 
 -12   3   8        6.66        5.85     13.68 o 
 -11   3   8      102.36      103.12     11.28 o 
 -10   3   8        6.27       16.44     10.05 o 
  -9   3   8      388.94      379.13     10.35 o 
  -8   3   8       10.93       12.87      8.67 o 
  -7   3   8      582.56      590.91     11.35 o 
  -6   3   8       16.17       14.89      7.69 o 
  -5   3   8        1.82       12.03      6.66 o 
  -4   3   8      291.30      308.91      8.29 o 
  -3   3   8      949.85      912.24     16.71 o 
  -2   3   8      122.60      108.32      8.21 o 
  -1   3   8     2596.55     2727.61     48.60 o 
   0   3   8        1.38       -1.11      7.67 o 
   1   3   8     1007.28      938.45     13.83 o 
   2   3   8      174.72      163.85      7.65 o 
   3   3   8      308.92      341.35      8.59 o 
   4   3   8      759.41      757.22     18.91 o 
   5   3   8      773.97      877.74     27.02 o 
   6   3   8       40.78       45.38      7.93 o 
   7   3   8     1639.52     1648.07     21.97 o 
   8   3   8      228.37      262.79     11.66 o 
   9   3   8      378.63      376.06     10.79 o 
  10   3   8      113.87      125.30     14.05 o 
 -12   4   8       13.30       12.99     12.41 o 
 -11   4   8        0.08       -5.64     12.25 o 
 -10   4   8       43.94       53.94     10.38 o 
  -9   4   8       13.91       16.62      9.35 o 
  -8   4   8       19.40       24.46      8.70 o 
  -7   4   8       46.47       44.35      9.36 o 
  -6   4   8        3.08        6.65      8.78 o 
  -5   4   8       21.84       24.00      7.55 o 
  -4   4   8      123.04      107.56      7.76 o 
  -3   4   8      172.06      172.91      8.01 o 
  -2   4   8      803.63      814.68     14.56 o 
  -1   4   8        1.42        0.16      6.96 o 
   0   4   8      500.01      486.24     12.49 o 
   1   4   8      113.59      106.39      7.65 o 
   2   4   8        0.30        4.23      8.49 o 
   3   4   8       89.59       92.22      8.96 o 
   4   4   8       76.00       89.63      8.43 o 
   5   4   8        5.45        9.32      7.36 o 
   6   4   8      482.45      482.00     11.61 o 
   7   4   8      141.95      122.57      9.98 o 
   8   4   8      193.62      169.08     10.02 o 
   9   4   8       56.20       52.98     11.41 o 
  10   4   8        2.35        1.31     14.46 o 
 -12   5   8        1.65        8.82     12.75 o 
 -11   5   8       23.44       20.68     12.76 o 
 -10   5   8        0.23        1.35      9.34 o 
  -9   5   8       99.73      104.29     11.47 o 
  -8   5   8       47.45       42.16      9.02 o 
  -7   5   8     2134.23     2136.40     50.64 o 
  -6   5   8       51.84       39.39      9.56 o 
  -5   5   8      259.86      265.18      9.34 o 
  -4   5   8      107.68      117.32      7.50 o 
  -3   5   8        0.28        5.78      7.93 o 
  -2   5   8      386.94      400.01      9.50 o 
  -1   5   8     4681.40     4795.10     89.03 o 
   0   5   8       73.84       74.35      7.78 o 
   1   5   8     1188.59     1139.41     21.65 o 
   2   5   8       12.07       11.65      6.73 o 
   3   5   8        2.65        6.11      6.86 o 
   4   5   8      300.34      310.71      9.32 o 
   5   5   8       16.80       31.59      8.11 o 
   6   5   8        5.11        4.38     10.64 o 
   7   5   8      345.80      342.83     11.06 o 
   8   5   8       20.18       22.76     11.25 o 
   9   5   8        0.42       -0.02     13.90 o 
 -12   6   8        3.75        9.63     12.59 o 
 -11   6   8       13.85       18.27     13.82 o 
 -10   6   8       20.74       16.75      9.79 o 
  -9   6   8       37.70       26.87     11.62 o 
  -8   6   8      173.60      186.01      9.61 o 
  -7   6   8       16.00       15.19     10.83 o 
  -6   6   8      738.82      726.21     14.96 o 
  -5   6   8      220.97      229.58     10.97 o 
  -4   6   8      242.26      266.14     11.11 o 
  -3   6   8      758.72      723.91     16.85 o 
  -2   6   8     4525.07     4860.47    138.34 o 
  -1   6   8       67.74       53.65      7.86 o 
   0   6   8     1364.05     1356.08     18.60 o 
   1   6   8      497.50      498.15      9.01 o 
   2   6   8      132.05      125.86      8.60 o 
   3   6   8      124.24      114.99      8.06 o 
   4   6   8       44.27       50.54      8.10 o 
   5   6   8      138.26      128.98      8.82 o 
   6   6   8        0.64        5.53     10.01 o 
   7   6   8       10.37        8.63     12.10 o 
   8   6   8        9.05       12.94     13.42 o 
 -11   7   8      194.76      177.60     15.47 o 
 -10   7   8       33.68       34.01     13.96 o 
  -9   7   8      257.44      250.55     11.19 o 
  -8   7   8        0.01        6.58     11.48 o 
  -7   7   8     1016.45      923.52     17.49 o 
  -6   7   8       87.04       73.68     14.08 o 
  -5   7   8      771.79      782.79     14.13 o 
  -4   7   8      258.47      221.41     11.63 o 
  -3   7   8     2956.31     2936.41     60.40 o 
  -2   7   8        0.33       -0.91      7.84 o 
  -1   7   8      195.18      224.82     10.17 o 
   0   7   8      438.99      406.38     10.58 o 
   1   7   8      143.18      115.69      9.74 o 
   2   7   8       63.49       39.08      8.00 o 
   3   7   8      471.54      442.82     11.36 o 
   4   7   8       11.34       11.57      9.48 o 
   5   7   8       11.75       17.62      8.56 o 
   6   7   8        1.38        0.88     12.04 o 
   7   7   8       64.82       52.07     12.06 o 
   8   7   8        0.28        8.04     11.79 o 
 -11   8   8       11.29        6.85     16.39 o 
 -10   8   8      237.50      221.89     15.85 o 
  -9   8   8       10.51        0.87     24.13 o 
  -8   8   8      593.57      582.30     17.80 o 
  -7   8   8        1.41        4.87     12.11 o 
  -6   8   8      494.65      511.58     18.46 o 
  -5   8   8        3.41       16.49     16.99 o 
  -4   8   8       39.82       34.13     14.01 o 
  -3   8   8       40.21       61.75     11.86 o 
  -2   8   8      256.22      244.73     10.82 o 
  -1   8   8        1.73       11.10      9.42 o 
   0   8   8      603.00      502.32      9.66 o 
   1   8   8      275.30      269.61      9.71 o 
   2   8   8      319.00      355.47     12.76 o 
   3   8   8        8.34       19.97      9.59 o 
   4   8   8        3.85        9.83     11.44 o 
   5   8   8       12.06       14.66     10.00 o 
   6   8   8      110.92      111.37     11.12 o 
   7   8   8        0.68        2.89     10.81 o 
 -10   9   8       12.25       12.22     13.64 o 
  -9   9   8      744.11      735.38     20.45 o 
  -8   9   8       17.74       30.96     17.36 o 
  -7   9   8      146.21      119.05     12.12 o 
  -6   9   8       20.96       14.95     15.66 o 
  -5   9   8      135.25      133.12     12.62 o 
  -4   9   8      118.93      116.53     14.92 o 
  -3   9   8      467.33      498.47     12.19 o 
  -2   9   8        0.68        1.59      9.84 o 
  -1   9   8        0.44        7.61      9.63 o 
   0   9   8       70.45       91.77      9.66 o 
   1   9   8       11.12       20.15      9.75 o 
   2   9   8       57.96       53.67     10.14 o 
   3   9   8       67.97       79.00     10.82 o 
   4   9   8       18.71       20.56     12.52 o 
   5   9   8        4.28       -6.30     11.16 o 
   6   9   8       67.31       60.84     12.16 o 
  -9  10   8        7.63       16.55     15.93 o 
  -8  10   8      212.12      210.45     19.25 o 
  -7  10   8       64.61       62.16     17.58 o 
  -6  10   8       33.63       48.13     13.90 o 
  -5  10   8       22.87       18.60     16.18 o 
  -4  10   8      261.93      225.74     16.74 o 
  -3  10   8        1.68       -0.20     12.49 o 
  -2  10   8      635.21      594.98     16.04 o 
  -1  10   8      135.39      132.52     11.92 o 
   0  10   8      166.85      199.56     11.37 o 
   1  10   8       28.98       24.07     11.05 o 
   2  10   8       11.45       18.62     11.20 o 
   3  10   8        7.55       17.61     11.63 o 
   4  10   8      169.22      172.61     14.01 o 
  -8  11   8        6.87        3.20     20.03 o 
  -7  11   8       32.82       24.69     15.80 o 
  -6  11   8        0.06       -6.79     22.38 o 
  -5  11   8       38.37       25.53     17.91 o 
  -4  11   8        7.40       21.81     17.33 o 
  -3  11   8        2.73       12.24     12.08 o 
  -2  11   8       17.87       20.29     13.79 o 
  -1  11   8      205.88      205.83     12.62 o 
   0  11   8       94.30       99.67     12.02 o 
   1  11   8        5.74        6.80     11.99 o 
   2  11   8        4.29       -0.79     12.32 o 
   3  11   8      134.06      108.96     12.50 o 
  -6  12   8        6.64        5.33     16.45 o 
  -5  12   8        3.43        8.68     15.99 o 
  -4  12   8      177.55      177.98     16.56 o 
  -3  12   8        8.68       10.14     15.59 o 
  -2  12   8      127.19      101.07     14.21 o 
  -1  12   8       78.56       63.23     13.98 o 
   0  12   8        6.17        9.81     12.11 o 
  -1 -12   9        6.30       10.65     14.24 o 
   0 -12   9       42.90       28.51     12.62 o 
   1 -12   9        7.98       23.40     12.29 o 
   2 -12   9       25.82       26.94     13.67 o 
   3 -12   9       86.60       81.28     13.95 o 
   4 -12   9      244.34      221.92     14.45 o 
   5 -12   9       11.56       13.50     14.96 o 
   6 -12   9      284.09      231.87     16.48 o 
  -4 -11   9       30.60       30.12     17.21 o 
  -3 -11   9       58.77       50.39     14.28 o 
  -2 -11   9        1.03       -0.90     11.87 o 
  -1 -11   9      336.64      343.80     13.44 o 
   0 -11   9       91.69       77.93     11.51 o 
   1 -11   9      433.29      452.33     12.54 o 
   2 -11   9       24.75       28.01     12.46 o 
   3 -11   9      264.38      243.46     11.63 o 
   4 -11   9      158.99      135.32     12.93 o 
   5 -11   9      238.79      231.01     13.71 o 
   6 -11   9        3.63        2.52     13.41 o 
   7 -11   9      284.85      256.94     17.23 o 
   8 -11   9       14.86       11.35     18.50 o 
  -5 -10   9      247.06      213.25     14.42 o 
  -4 -10   9       14.77       10.94     11.81 o 
  -3 -10   9      116.81      113.77     11.49 o 
  -2 -10   9      278.96      280.62      9.69 o 
  -1 -10   9       24.31       43.31     11.64 o 
   0 -10   9      773.18      783.66     12.07 o 
   1 -10   9       33.55       36.78     10.06 o 
   2 -10   9       77.47       68.01     11.26 o 
   3 -10   9      264.32      263.40     11.05 o 
   4 -10   9       59.39       51.70     11.61 o 
   5 -10   9        0.50        4.37     11.76 o 
   6 -10   9      632.61      614.45     14.77 o 
   7 -10   9       21.97       18.87     15.45 o 
   8 -10   9        7.66        7.41     21.27 o 
   9 -10   9       13.06       13.93     20.94 o 
  -6  -9   9       53.41       48.77     12.34 o 
  -5  -9   9       18.23       22.48     11.52 o 
  -4  -9   9       79.55      102.08     10.81 o 
  -3  -9   9      208.55      208.82      9.14 o 
  -2  -9   9        7.00       13.55     10.90 o 
  -1  -9   9       71.19       79.56      8.99 o 
   0  -9   9      647.07      630.05     17.55 o 
   1  -9   9      624.34      652.99     17.31 o 
   2  -9   9       20.13       30.86     10.56 o 
   3  -9   9      443.95      416.67     10.62 o 
   4  -9   9        5.66        6.18     10.61 o 
   5  -9   9       54.96       60.31     11.13 o 
   6  -9   9       22.78       30.53     11.96 o 
   7  -9   9        0.05        0.51     13.65 o 
   8  -9   9        4.70        5.97     17.93 o 
   9  -9   9        7.43        5.54     19.21 o 
  10  -9   9        0.24        4.31     21.14 o 
  -7  -8   9        9.52       20.43     11.19 o 
  -6  -8   9      270.80      251.45     10.02 o 
  -5  -8   9       12.32        9.74      8.06 o 
  -4  -8   9      262.95      267.99      9.51 o 
  -3  -8   9      118.62      116.90      7.72 o 
  -2  -8   9     1911.50     1924.84     13.16 o 
  -1  -8   9       44.83       51.79      8.92 o 
   0  -8   9      683.02      678.56     13.87 o 
   1  -8   9       40.97       47.58      7.94 o 
   2  -8   9      543.83      549.35     13.89 o 
   3  -8   9       14.61       19.91      9.83 o 
   4  -8   9     1295.08     1306.80     22.29 o 
   5  -8   9       28.32       31.07      9.67 o 
   6  -8   9      103.64      114.24     12.24 o 
   7  -8   9       36.99       41.15     15.97 o 
   8  -8   9      107.60      118.59     17.13 o 
   9  -8   9       24.77       24.25     15.27 o 
  10  -8   9      112.62      131.26     20.18 o 
  -8  -7   9        2.16        6.02     11.15 o 
  -7  -7   9       12.62       21.88     10.19 o 
  -6  -7   9      131.02      120.75     11.79 o 
  -5  -7   9      172.78      159.90     10.33 o 
  -4  -7   9       46.84       57.28      9.34 o 
  -3  -7   9      133.38      116.10      8.29 o 
  -2  -7   9        1.00        0.69      8.55 o 
  -1  -7   9       21.52       15.92      9.30 o 
   0  -7   9      185.66      173.55      8.64 o 
   1  -7   9       73.72       60.71      8.28 o 
   2  -7   9      133.91      138.58      9.68 o 
   3  -7   9      525.30      525.20     13.07 o 
   4  -7   9        1.02        3.17      7.83 o 
   5  -7   9       29.22       29.21      9.38 o 
   6  -7   9       13.78       13.14     12.06 o 
   7  -7   9       60.34       65.13     15.31 o 
   8  -7   9       97.96       98.58     16.49 o 
   9  -7   9       51.34       41.57     14.24 o 
  10  -7   9       11.48       15.27     18.36 o 
  11  -7   9        2.09       15.36     20.28 o 
  -9  -6   9      116.48       89.24     11.55 o 
  -8  -6   9      114.85      120.43      9.57 o 
  -7  -6   9       32.14       39.76     11.67 o 
  -6  -6   9       19.54       21.03      8.78 o 
  -5  -6   9      107.25      100.55      8.56 o 
  -4  -6   9       38.74       37.05      8.46 o 
  -3  -6   9      320.70      302.46      8.35 o 
  -2  -6   9       59.72       64.54      6.86 o 
  -1  -6   9       61.18       54.21      8.07 o 
   0  -6   9      152.18      184.02      8.59 o 
   1  -6   9       34.03       32.35      7.17 o 
   2  -6   9       24.76       26.02      7.94 o 
   3  -6   9      100.73       94.94      8.32 o 
   4  -6   9      993.81     1021.10     23.39 o 
   5  -6   9       20.30       20.46      9.15 o 
   6  -6   9      391.31      373.33     15.08 o 
   7  -6   9        0.01        6.96     14.57 o 
   8  -6   9        6.68       14.59     12.50 o 
   9  -6   9        0.04        6.19     13.89 o 
  10  -6   9      225.11      232.82     13.75 o 
  11  -6   9       32.75       24.04     20.22 o 
 -10  -5   9       12.94       12.66     10.98 o 
  -9  -5   9      380.87      360.53     12.36 o 
  -8  -5   9       51.06       43.51     10.39 o 
  -7  -5   9       21.79       33.36      9.64 o 
  -6  -5   9      189.67      197.94      9.24 o 
  -5  -5   9      122.10      130.68      7.97 o 
  -4  -5   9       61.81       55.83      8.22 o 
  -3  -5   9      317.26      301.36      9.27 o 
  -2  -5   9      149.00      164.22      7.47 o 
  -1  -5   9     2043.08     2091.74     14.92 o 
   0  -5   9       51.03       55.51      6.87 o 
   1  -5   9       10.97       12.75      8.22 o 
   2  -5   9       95.75      110.42      8.70 o 
   3  -5   9      605.77      551.31     17.25 o 
   4  -5   9       57.05       58.88      9.35 o 
   5  -5   9      241.43      214.18     11.67 o 
   6  -5   9       27.96       19.65     11.06 o 
   7  -5   9      460.72      499.91     15.59 o 
   8  -5   9       14.50       10.23     14.86 o 
   9  -5   9      213.63      217.42     12.12 o 
  10  -5   9       57.02       53.44     17.72 o 
  11  -5   9      165.40      169.27     19.56 o 
 -10  -4   9      236.84      208.66     12.51 o 
  -9  -4   9        0.11       -4.89     10.73 o 
  -8  -4   9      300.76      305.09     13.09 o 
  -7  -4   9        0.14       -4.93     10.08 o 
  -6  -4   9      299.11      290.06     10.27 o 
  -5  -4   9       20.94       25.05      7.60 o 
  -4  -4   9      102.39       98.49      8.83 o 
  -3  -4   9      406.49      403.00      8.28 o 
  -2  -4   9      267.68      265.05      7.55 o 
  -1  -4   9        2.23        2.60      6.44 o 
   0  -4   9        0.28       -2.71      6.61 o 
   1  -4   9      427.77      409.98      8.81 o 
   2  -4   9      568.40      527.80      9.75 o 
   3  -4   9        1.73        9.53      8.59 o 
   4  -4   9        2.91        0.65      9.75 o 
   5  -4   9      389.90      373.64     13.98 o 
   6  -4   9      272.02      283.60     11.78 o 
   7  -4   9        1.07       -4.94     13.47 o 
   8  -4   9      743.19      806.35     29.97 o 
   9  -4   9        8.21        1.81     12.99 o 
  10  -4   9        5.07       -7.31     12.39 o 
  11  -4   9       38.44       28.43     19.37 o 
 -11  -3   9        9.85       22.53     14.12 o 
 -10  -3   9        1.13        7.56     10.39 o 
  -9  -3   9      292.09      304.26     18.51 o 
  -8  -3   9        4.32       12.72      9.45 o 
  -7  -3   9       66.27       70.11      7.59 o 
  -6  -3   9      398.75      414.47     10.20 o 
  -5  -3   9      752.31      768.45     10.42 o 
  -4  -3   9       44.87       46.70      6.51 o 
  -3  -3   9       41.15       50.35      7.38 o 
  -2  -3   9      126.80      127.16      7.48 o 
  -1  -3   9     7350.40     7830.49     80.10 o 
   0  -3   9      146.44      133.05      7.62 o 
   1  -3   9       30.27       22.06      7.21 o 
   2  -3   9       17.58       18.64      7.11 o 
   3  -3   9     1801.56     1734.09     33.17 o 
   4  -3   9      854.72      830.28     14.56 o 
   5  -3   9      222.64      209.86     12.80 o 
   6  -3   9      202.26      216.45     13.54 o 
   7  -3   9      131.54      146.88     25.16 o 
   8  -3   9      211.07      226.24     12.45 o 
   9  -3   9      251.98      282.90     16.49 o 
  10  -3   9       19.02       23.04     17.20 o 
  11  -3   9       71.55       89.14     19.27 o 
 -11  -2   9        3.84        1.50     11.01 o 
 -10  -2   9      356.55      373.04     20.44 o 
  -9  -2   9        3.29       15.85     11.18 o 
  -8  -2   9      487.36      472.08     10.74 o 
  -7  -2   9       23.84       19.59      9.65 o 
  -6  -2   9     1008.03     1019.58     13.95 o 
  -5  -2   9       49.04       56.92      7.16 o 
  -4  -2   9     1019.39     1043.59     14.81 o 
  -3  -2   9        3.19        6.83      6.83 o 
  -2  -2   9      217.71      188.54      8.44 o 
  -1  -2   9      496.94      490.11     10.51 o 
   0  -2   9      560.51      501.44     10.10 o 
   1  -2   9      117.77      117.27      7.04 o 
   2  -2   9    10402.42    10117.29    128.54 o 
   3  -2   9      120.81      111.07      8.88 o 
   4  -2   9        2.94       10.32      9.01 o 
   5  -2   9      172.52      173.08     12.62 o 
   6  -2   9      644.39      621.18     44.74 o 
   7  -2   9        6.04       -2.37     11.42 o 
   8  -2   9      124.14      156.00     12.14 o 
   9  -2   9       59.42       73.74     15.75 o 
  10  -2   9       29.98       45.29     17.00 o 
  11  -2   9       63.13       69.43     15.73 o 
 -11  -1   9        0.07       -0.26      9.92 o 
 -10  -1   9       49.79       53.94      9.94 o 
  -9  -1   9      256.09      271.77     11.55 o 
  -8  -1   9        1.08       -7.78     11.39 o 
  -7  -1   9      619.73      655.10     14.96 o 
  -6  -1   9      219.84      220.04      8.48 o 
  -5  -1   9     1353.92     1313.79     14.96 o 
  -4  -1   9      263.25      280.80     10.17 o 
  -3  -1   9        0.26       -2.76      7.04 o 
  -2  -1   9       60.54       60.38      7.41 o 
  -1  -1   9     2791.15     2675.25     16.34 o 
   0  -1   9       30.28       25.18      6.51 o 
   1  -1   9        7.19        8.97      7.86 o 
   2  -1   9      482.13      492.33      9.95 o 
   3  -1   9     1324.84     1479.88     19.37 o 
   4  -1   9       27.71       22.80      7.09 o 
   5  -1   9     1360.01     1350.80     32.97 o 
   6  -1   9       15.15        8.42     10.90 o 
   7  -1   9      398.67      411.91     14.23 o 
   8  -1   9      155.37      159.66     14.78 o 
   9  -1   9       70.24       65.43     15.99 o 
  10  -1   9       24.11       34.34     17.76 o 
  11  -1   9        7.92       16.93     15.76 o 
 -12   0   9      276.12      222.61     11.48 o 
 -11   0   9       16.07       12.49     11.42 o 
 -10   0   9      865.47      933.19     23.55 o 
  -9   0   9      290.36      306.63      9.55 o 
  -8   0   9       23.56       16.50      9.05 o 
  -7   0   9        3.65        5.28      8.19 o 
  -6   0   9      236.75      215.15      7.80 o 
  -5   0   9      291.06      277.47      9.08 o 
  -4   0   9      440.40      433.87      9.34 o 
  -3   0   9      171.27      149.55      6.73 o 
  -2   0   9     1153.90     1215.37     27.30 o 
  -1   0   9        8.99        7.43      6.64 o 
   0   0   9      116.12      122.53      8.21 o 
   1   0   9       51.83       55.73      7.24 o 
   2   0   9      961.66     1036.80     12.93 o 
   3   0   9       56.63       60.19      8.18 o 
   4   0   9       18.02       19.59      7.64 o 
   5   0   9       85.60       81.68      8.24 o 
   6   0   9        1.20       10.20      7.73 o 
   7   0   9       52.74       52.41     11.10 o 
   8   0   9        0.55       -7.43     11.56 o 
   9   0   9        7.77        8.25     16.44 o 
  10   0   9        1.92        4.93     12.67 o 
  11   0   9      136.45      157.79     32.88 o 
 -12   1   9       27.68       21.44     10.70 o 
 -11   1   9      598.30      541.08     30.36 o 
 -10   1   9       20.76       29.67     11.49 o 
  -9   1   9       23.23       34.46      8.66 o 
  -8   1   9        1.15        3.07      9.79 o 
  -7   1   9      727.69      717.62     10.29 o 
  -6   1   9       18.87       23.50      7.72 o 
  -5   1   9       85.07       54.04      7.62 o 
  -4   1   9      506.63      490.48     12.82 o 
  -3   1   9     1625.40     1714.26     32.89 o 
  -2   1   9       83.68       95.02      7.12 o 
  -1   1   9     2886.23     2636.47     46.66 o 
   0   1   9       54.31       64.38      7.70 o 
   1   1   9      423.38      550.61     11.03 o 
   2   1   9        1.24        2.00      6.30 o 
   3   1   9      159.26      131.55      7.51 o 
   4   1   9      748.40      735.06     13.93 o 
   5   1   9      430.37      436.58     11.25 o 
   6   1   9      132.62      138.49      8.01 o 
   7   1   9       68.04       72.34      9.52 o 
   8   1   9      463.64      501.05     11.72 o 
   9   1   9       79.37       78.73     11.44 o 
  10   1   9      165.48      181.93     16.70 o 
  11   1   9       73.81       67.06     19.29 o 
 -12   2   9      109.69      113.22     14.14 o 
 -11   2   9       19.55       22.90     12.45 o 
 -10   2   9      513.02      555.39     13.41 o 
  -9   2   9        2.72        4.65     10.42 o 
  -8   2   9       27.98       26.53      8.01 o 
  -7   2   9       68.03       67.69      8.28 o 
  -6   2   9      737.36      691.19     16.33 o 
  -5   2   9       72.49       68.63      6.46 o 
  -4   2   9     2699.73     2700.96     24.10 o 
  -3   2   9       44.36       37.68      6.60 o 
  -2   2   9       29.71        5.15      7.01 o 
  -1   2   9      111.63      136.67      7.30 o 
   0   2   9      249.48      246.18      6.83 o 
   1   2   9        0.41        0.72      6.99 o 
   2   2   9     2825.37     3051.09     21.98 o 
   3   2   9      430.17      439.79     12.65 o 
   4   2   9      149.84      152.93      7.57 o 
   5   2   9      216.41      209.09      8.74 o 
   6   2   9       13.01       18.19      8.50 o 
   7   2   9      418.35      453.59     13.26 o 
   8   2   9      430.20      467.92     10.43 o 
   9   2   9      250.01      267.44     11.20 o 
  10   2   9      507.13      448.05     21.70 o 
 -12   3   9       18.91       21.26     11.50 o 
 -11   3   9       26.45       30.92     12.52 o 
 -10   3   9        7.00       16.88     10.27 o 
  -9   3   9      140.42      137.15     10.75 o 
  -8   3   9        0.17        1.80      8.62 o 
  -7   3   9       29.69       31.01      8.40 o 
  -6   3   9        4.38        6.99      7.34 o 
  -5   3   9      257.02      301.60      8.56 o 
  -4   3   9        8.23       13.70      6.61 o 
  -3   3   9      132.51      132.66      6.90 o 
  -2   3   9       15.63       17.66      5.99 o 
  -1   3   9      177.27      158.82      7.66 o 
   0   3   9        1.89        7.41      7.07 o 
   1   3   9       16.73       14.20      7.14 o 
   2   3   9        0.28        5.27      6.90 o 
   3   3   9        4.39        3.39      6.97 o 
   4   3   9      121.60      119.82      7.69 o 
   5   3   9        3.15       11.87      8.34 o 
   6   3   9       14.82       11.98      9.82 o 
   7   3   9       78.58       68.21      9.47 o 
   8   3   9       96.24      103.20     11.67 o 
   9   3   9      124.06      112.73     11.62 o 
  10   3   9       15.65       16.60     12.74 o 
 -12   4   9        6.65        9.14     11.43 o 
 -11   4   9        6.22       11.99     12.57 o 
 -10   4   9       75.48       86.78     10.57 o 
  -9   4   9       10.92        7.95      8.80 o 
  -8   4   9      321.30      319.58      9.92 o 
  -7   4   9      114.73      111.39      8.75 o 
  -6   4   9      344.93      305.03      9.21 o 
  -5   4   9       17.34       28.22      8.51 o 
  -4   4   9       21.59       36.45      8.54 o 
  -3   4   9      338.12      319.23     13.00 o 
  -2   4   9      594.43      603.16      9.33 o 
  -1   4   9        0.65       -0.98      6.94 o 
   0   4   9        3.94        9.74      7.27 o 
   1   4   9      359.98      370.09      8.77 o 
   2   4   9      224.25      214.63      7.32 o 
   3   4   9      401.54      395.96     11.94 o 
   4   4   9     1156.25     1160.50     18.59 o 
   5   4   9       89.54       86.98      9.00 o 
   6   4   9      209.17      232.06     10.77 o 
   7   4   9      280.78      274.11      9.96 o 
   8   4   9       34.13       33.73      9.84 o 
   9   4   9       14.81       18.19     12.06 o 
 -12   5   9        5.08        1.76     12.74 o 
 -11   5   9        1.36       14.87     12.99 o 
 -10   5   9        0.19        1.08     11.74 o 
  -9   5   9       52.44       60.98      9.89 o 
  -8   5   9       16.20       12.17     10.17 o 
  -7   5   9     1465.16     1413.45     29.63 o 
  -6   5   9       46.62       47.39     10.20 o 
  -5   5   9      258.26      313.90      9.51 o 
  -4   5   9      284.30      268.07      8.93 o 
  -3   5   9     1315.84     1385.37     36.53 o 
  -2   5   9      140.13      132.47      7.51 o 
  -1   5   9      809.56      852.54     16.92 o 
   0   5   9      492.76      456.08     10.03 o 
   1   5   9      789.70      867.92     21.85 o 
   2   5   9       88.77       80.46      7.72 o 
   3   5   9     5518.09     5469.92     68.14 o 
   4   5   9       16.55       28.31      8.61 o 
   5   5   9      571.71      582.12     10.69 o 
   6   5   9      128.43      128.45     10.05 o 
   7   5   9       33.64       24.58      9.69 o 
   8   5   9       30.03       28.14     12.94 o 
   9   5   9       23.89       24.60     14.35 o 
 -12   6   9      120.36       99.41     16.59 o 
 -11   6   9        8.80       -0.32     11.72 o 
 -10   6   9       31.93       41.65     11.46 o 
  -9   6   9        3.26        4.76     12.38 o 
  -8   6   9        0.08        7.89     11.06 o 
  -7   6   9       34.63       35.65     10.99 o 
  -6   6   9      523.56      501.87     15.79 o 
  -5   6   9       43.65       44.80      8.86 o 
  -4   6   9      726.76      735.81     12.29 o 
  -3   6   9        3.10        5.77      8.78 o 
  -2   6   9     1508.80     1449.10     25.09 o 
  -1   6   9      163.04      164.62      8.47 o 
   0   6   9     1695.99     1545.95     22.24 o 
   1   6   9        2.19       -5.78      9.03 o 
   2   6   9        3.97        4.76      8.66 o 
   3   6   9      183.95      166.51      9.24 o 
   4   6   9     1003.65      896.19     25.09 o 
   5   6   9        7.12        6.95      9.74 o 
   6   6   9        3.15        3.66     10.33 o 
   7   6   9        1.85        3.11     12.55 o 
   8   6   9       40.68       46.62     16.10 o 
 -11   7   9      728.70      639.09     17.27 o 
 -10   7   9        1.41       -1.28     13.86 o 
  -9   7   9       33.68       37.89     11.61 o 
  -8   7   9        4.71       11.32     13.20 o 
  -7   7   9      228.33      198.28     21.31 o 
  -6   7   9      163.24      166.68     12.19 o 
  -5   7   9     1937.44     1862.63     21.33 o 
  -4   7   9       91.94       98.37      9.91 o 
  -3   7   9     4288.09     4422.88     72.11 o 
  -2   7   9        0.03       -3.16      8.52 o 
  -1   7   9      528.06      575.73     11.23 o 
   0   7   9        5.01       22.23      8.56 o 
   1   7   9      656.33      589.87     16.90 o 
   2   7   9        2.69       10.07     10.05 o 
   3   7   9       82.60      107.06      8.72 o 
   4   7   9       11.13        5.21      9.78 o 
   5   7   9      114.13      125.34      9.79 o 
   6   7   9       21.01       26.64     14.58 o 
   7   7   9        4.67        2.60     12.20 o 
 -11   8   9        1.18        3.12     20.65 o 
 -10   8   9      757.75      705.37     37.11 o 
  -9   8   9       36.12       41.74     24.60 o 
  -8   8   9       92.95      113.14     13.82 o 
  -7   8   9      130.88      134.00     16.18 o 
  -6   8   9      396.57      439.20     16.29 o 
  -5   8   9       18.88        8.29     12.38 o 
  -4   8   9     1273.31     1411.65     16.14 o 
  -3   8   9        9.96       16.42     10.26 o 
  -2   8   9     2038.15     1953.43     54.04 o 
  -1   8   9      121.97      123.66      9.19 o 
   0   8   9      779.11      739.41     10.73 o 
   1   8   9       75.55       77.77      8.69 o 
   2   8   9        0.14        1.01      8.74 o 
   3   8   9        1.34       -3.19     10.05 o 
   4   8   9       26.43       37.67     11.92 o 
   5   8   9       88.90       85.53      9.85 o 
   6   8   9      113.61      107.08     12.62 o 
 -10   9   9       67.63       60.49     20.13 o 
  -9   9   9      153.42      146.92     19.27 o 
  -8   9   9       42.71       39.13     12.53 o 
  -7   9   9      267.00      270.63     17.28 o 
  -6   9   9        0.22       -3.59     15.83 o 
  -5   9   9      752.63      693.36     17.31 o 
  -4   9   9       80.48       81.30     15.50 o 
  -3   9   9        7.38       -3.76     20.34 o 
  -2   9   9       38.30       24.87      9.03 o 
  -1   9   9      139.08      124.37     11.31 o 
   0   9   9       51.26       41.83     10.93 o 
   1   9   9      440.32      366.15     10.11 o 
   2   9   9       27.57       25.13     10.47 o 
   3   9   9      167.28      175.14     10.46 o 
   4   9   9       10.27       13.04     10.51 o 
   5   9   9       13.03       10.69     11.42 o 
  -9  10   9        3.05       13.58     14.32 o 
  -8  10   9      148.23      147.58     19.33 o 
  -7  10   9        1.51       11.45     14.71 o 
  -6  10   9       22.76       24.23     13.97 o 
  -5  10   9       14.31       20.36     13.81 o 
  -4  10   9       76.27       98.31     16.84 o 
  -3  10   9       10.11       -0.50     16.61 o 
  -2  10   9       22.87       31.98     10.93 o 
  -1  10   9      124.58      154.86     10.34 o 
   0  10   9      128.96      130.99     12.18 o 
   1  10   9        1.07        8.68     12.82 o 
   2  10   9       31.42       39.06     13.05 o 
   3  10   9      140.77      143.51     11.40 o 
   4  10   9      151.02      123.13     13.18 o 
  -8  11   9        4.47        7.46     16.93 o 
  -7  11   9        1.92       12.61     19.31 o 
  -6  11   9        0.03      -11.89     13.58 o 
  -5  11   9      225.08      211.46     18.75 o 
  -4  11   9        0.10       12.67     14.65 o 
  -3  11   9       39.14       44.41     12.82 o 
  -2  11   9      125.72      132.76     22.56 o 
  -1  11   9       15.95       12.28     11.13 o 
   0  11   9      105.39       91.97     12.62 o 
   1  11   9       28.60       42.33     12.54 o 
   2  11   9      153.91      148.14     12.08 o 
  -5  12   9       22.81        9.41     16.43 o 
  -4  12   9      409.89      358.24     21.07 o 
  -3  12   9       44.45       42.04     13.95 o 
  -2  12   9        8.16        0.52     20.17 o 
  -1  12   9       98.37       81.48     18.04 o 
  -1 -12  10        7.35       20.36     13.14 o 
   0 -12  10       20.23       19.85     12.88 o 
   1 -12  10        2.87        0.96     14.16 o 
   2 -12  10      373.74      329.46     14.57 o 
   3 -12  10       26.21       27.42     12.56 o 
   4 -12  10      142.54      140.17     14.85 o 
   5 -12  10       25.10       19.70     14.81 o 
  -3 -11  10        0.09       11.99     11.72 o 
  -2 -11  10      219.65      211.80     12.67 o 
  -1 -11  10       72.70       86.59     13.30 o 
   0 -11  10      140.28      138.57     11.84 o 
   1 -11  10        0.07        2.99     12.65 o 
   2 -11  10       30.73       38.29     11.45 o 
   3 -11  10      575.91      557.05     16.06 o 
   4 -11  10        0.65        4.56     13.16 o 
   5 -11  10       10.58        6.17     13.45 o 
   6 -11  10       59.14       62.71     14.54 o 
   7 -11  10       13.76       10.13     15.99 o 
  -5 -10  10       13.40       21.09     11.68 o 
  -4 -10  10      255.58      269.74     17.73 o 
  -3 -10  10       23.74       19.92     11.68 o 
  -2 -10  10      527.91      480.22     11.24 o 
  -1 -10  10       33.73       53.57      9.90 o 
   0 -10  10       22.28       33.34     11.77 o 
   1 -10  10       65.75       63.55      9.51 o 
   2 -10  10       19.15       16.73     10.24 o 
   3 -10  10      242.50      230.77     10.62 o 
   4 -10  10      367.13      370.61     12.85 o 
   5 -10  10       54.63       61.09     12.35 o 
   6 -10  10      378.77      348.42     32.70 o 
   7 -10  10        0.00        0.55     14.63 o 
   8 -10  10        0.87        1.25     19.72 o 
  -6  -9  10       10.81       11.91     12.72 o 
  -5  -9  10      428.37      418.58     16.71 o 
  -4  -9  10      124.25      125.56      9.47 o 
  -3  -9  10      757.73      760.44     14.90 o 
  -2  -9  10        1.92        1.06      8.63 o 
  -1  -9  10       45.63       48.86      9.94 o 
   0  -9  10        5.39       -2.26      9.75 o 
   1  -9  10      360.59      375.69      9.78 o 
   2  -9  10       81.45       96.57     11.07 o 
   3  -9  10      577.18      611.41     16.02 o 
   4  -9  10        4.70        3.08     10.89 o 
   5  -9  10        0.54       -4.73     10.57 o 
   6  -9  10       28.16       24.75     12.90 o 
   7  -9  10       96.31       81.42     12.02 o 
   8  -9  10       43.84       45.93     15.52 o 
   9  -9  10       63.32       55.76     20.18 o 
  -7  -8  10      372.15      369.82     13.45 o 
  -6  -8  10        0.31        7.89     12.74 o 
  -5  -8  10      201.09      188.62     12.73 o 
  -4  -8  10      276.59      296.84     10.70 o 
  -3  -8  10       83.65       86.75      9.89 o 
  -2  -8  10      350.38      366.34      9.45 o 
  -1  -8  10      241.03      254.90      9.69 o 
   0  -8  10       19.11       13.23      7.62 o 
   1  -8  10       29.78       38.20      7.61 o 
   2  -8  10       35.45       39.87      7.58 o 
   3  -8  10      132.61      124.00     10.49 o 
   4  -8  10       88.93       99.08     10.00 o 
   5  -8  10      164.18      163.66     12.16 o 
   6  -8  10        2.29        7.34     12.04 o 
   7  -8  10        0.29       10.57     16.24 o 
   8  -8  10      216.16      216.99     17.98 o 
   9  -8  10        1.63        4.53     15.14 o 
  10  -8  10       85.88       71.99     20.90 o 
  -8  -7  10      129.23      111.55     11.64 o 
  -7  -7  10        9.58        8.00     10.49 o 
  -6  -7  10        0.02        5.72     11.63 o 
  -5  -7  10      156.07      158.70      9.20 o 
  -4  -7  10      101.24      105.11      8.69 o 
  -3  -7  10        6.82       10.18      8.39 o 
  -2  -7  10      294.12      289.53     13.94 o 
  -1  -7  10      148.83      174.55      9.77 o 
   0  -7  10       15.11       23.18      8.43 o 
   1  -7  10        0.07        0.61      7.01 o 
   2  -7  10      401.35      389.65     11.14 o 
   3  -7  10      325.92      352.21      9.86 o 
   4  -7  10      156.44      136.72      8.68 o 
   5  -7  10      187.61      197.26     11.34 o 
   6  -7  10        2.45        6.23     11.11 o 
   7  -7  10       30.39       40.18     12.33 o 
   8  -7  10        1.74        6.37     13.51 o 
   9  -7  10      257.08      275.94     18.86 o 
  10  -7  10        9.33       12.54     15.69 o 
  -9  -6  10        0.05        1.48     12.59 o 
  -8  -6  10       21.87       25.37     10.62 o 
  -7  -6  10        8.31        8.57     10.42 o 
  -6  -6  10      246.71      265.17     10.43 o 
  -5  -6  10       75.25       59.89      7.91 o 
  -4  -6  10      635.42      668.04     17.66 o 
  -3  -6  10       10.50       15.26      7.30 o 
  -2  -6  10       14.18       10.34      6.59 o 
  -1  -6  10       60.24       55.62      9.12 o 
   0  -6  10     2494.26     2425.12     24.43 o 
   1  -6  10      149.06      148.37      8.78 o 
   2  -6  10      680.10      635.40     24.08 o 
   3  -6  10       12.49       10.94      7.40 o 
   4  -6  10      104.32      115.93      9.35 o 
   5  -6  10      130.79      120.52      9.94 o 
   6  -6  10      143.27      153.00     16.91 o 
   7  -6  10        0.24        2.91     14.82 o 
   8  -6  10      429.14      435.38     23.22 o 
   9  -6  10        0.33        7.85     11.76 o 
  10  -6  10        5.03        8.20     13.21 o 
  11  -6  10       68.97       55.06     20.65 o 
 -10  -5  10        7.72       17.25     20.40 o 
  -9  -5  10        0.30        1.94     10.85 o 
  -8  -5  10       72.91       98.07      9.89 o 
  -7  -5  10      282.39      265.71     11.31 o 
  -6  -5  10       40.77       44.37      7.65 o 
  -5  -5  10      308.37      297.20      9.72 o 
  -4  -5  10      434.61      461.68      8.26 o 
  -3  -5  10      898.19      837.44      9.04 o 
  -2  -5  10        9.73       10.67      7.94 o 
  -1  -5  10      163.49      209.90      8.39 o 
   0  -5  10      429.90      416.79     10.52 o 
   1  -5  10       17.13        9.96      6.99 o 
   2  -5  10       23.43       33.67      7.73 o 
   3  -5  10       42.19       40.25      7.91 o 
   4  -5  10      594.31      600.46     12.32 o 
   5  -5  10      315.90      301.97     12.00 o 
   6  -5  10      286.39      286.03     14.62 o 
   7  -5  10      402.67      409.59     13.37 o 
   8  -5  10      154.39      164.04     13.33 o 
   9  -5  10        7.02        9.17     16.26 o 
  10  -5  10      117.74      113.59     15.40 o 
  11  -5  10       81.16       78.27     17.04 o 
 -10  -4  10       83.78       91.59     12.35 o 
  -9  -4  10       34.95       34.72      9.52 o 
  -8  -4  10      206.47      178.04     11.84 o 
  -7  -4  10      141.25      137.39      8.21 o 
  -6  -4  10      305.59      305.25      8.11 o 
  -5  -4  10        3.06        1.10      7.67 o 
  -4  -4  10      467.59      448.35      8.53 o 
  -3  -4  10      900.31      877.17     16.59 o 
  -2  -4  10     1678.22     1633.21     18.31 o 
  -1  -4  10       23.34       15.81      8.52 o 
   0  -4  10        0.11        3.72      7.42 o 
   1  -4  10       15.96       17.19      8.03 o 
   2  -4  10      593.43      587.43     10.17 o 
   3  -4  10      364.17      355.78      9.70 o 
   4  -4  10      703.26      708.23     10.98 o 
   5  -4  10       46.49       48.97     12.84 o 
   6  -4  10      721.48      756.92     15.95 o 
   7  -4  10       26.84       36.43     11.56 o 
   8  -4  10       93.67      102.11     15.54 o 
   9  -4  10      129.77      130.73     16.88 o 
  10  -4  10       30.27       21.26     17.89 o 
  11  -4  10       21.28       18.95     19.95 o 
 -11  -3  10        3.95       14.98     20.81 o 
 -10  -3  10        0.05       -2.75      9.84 o 
  -9  -3  10       27.62       33.22      9.70 o 
  -8  -3  10       39.45       36.93      8.99 o 
  -7  -3  10      762.11      770.27      9.99 o 
  -6  -3  10       22.67       29.75      7.70 o 
  -5  -3  10     1723.31     1779.66     33.31 o 
  -4  -3  10       94.49       90.83      7.26 o 
  -3  -3  10     1720.44     1724.07     20.06 o 
  -2  -3  10      133.78      127.60      7.67 o 
  -1  -3  10      222.81      225.33      6.96 o 
   0  -3  10      170.40      178.41      7.73 o 
   1  -3  10      836.69      729.69      9.55 o 
   2  -3  10      698.47      667.49     10.59 o 
   3  -3  10      985.22      957.39     23.91 o 
   4  -3  10      130.79      125.19      8.74 o 
   5  -3  10     2529.24     2514.86    105.09 o 
   6  -3  10        5.86        7.20      9.49 o 
   7  -3  10        0.97        2.94     11.49 o 
   8  -3  10      269.41      295.76     13.27 o 
   9  -3  10       31.79       41.13     16.40 o 
  10  -3  10       45.19       41.16     14.35 o 
  11  -3  10        1.95        7.26     13.44 o 
 -11  -2  10       10.99        6.52     11.30 o 
 -10  -2  10      417.00      410.38     12.49 o 
  -9  -2  10      279.68      299.57     13.73 o 
  -8  -2  10       85.24      111.24     11.97 o 
  -7  -2  10       27.20       29.00      8.81 o 
  -6  -2  10      235.10      233.31      7.63 o 
  -5  -2  10       10.07        5.15      8.70 o 
  -4  -2  10     1669.82     1701.75     11.26 o 
  -3  -2  10      256.21      252.10      7.58 o 
  -2  -2  10      843.96      815.32      9.04 o 
  -1  -2  10       81.98       63.01      8.31 o 
   0  -2  10     1100.11     1041.41     13.46 o 
   1  -2  10       20.14       18.34      6.92 o 
   2  -2  10     2924.45     2985.10     30.37 o 
   3  -2  10      845.38      816.54     16.59 o 
   4  -2  10       58.17       66.30      8.39 o 
   5  -2  10       78.79       85.84     10.94 o 
   6  -2  10     1411.30     1405.87     70.82 o 
   7  -2  10        0.03       -4.11     13.77 o 
   8  -2  10      236.88      232.57     15.48 o 
   9  -2  10        5.57       11.71     12.96 o 
  10  -2  10        1.77        0.98     12.49 o 
  11  -2  10       21.24       38.12     15.99 o 
 -11  -1  10      201.05      177.01     11.40 o 
 -10  -1  10        0.03        5.48      9.84 o 
  -9  -1  10      492.52      513.30     17.45 o 
  -8  -1  10      373.72      408.69     19.30 o 
  -7  -1  10      410.80      434.26     24.77 o 
  -6  -1  10      453.00      464.02     13.60 o 
  -5  -1  10      854.29      829.61     16.76 o 
  -4  -1  10      265.04      241.88     10.34 o 
  -3  -1  10        2.04        6.80      6.42 o 
  -2  -1  10        8.44        9.94      6.96 o 
  -1  -1  10      773.82      812.02     10.71 o 
   0  -1  10      148.47      137.09      6.96 o 
   1  -1  10     1615.06     1493.96     18.36 o 
   2  -1  10       23.11       21.16      7.23 o 
   3  -1  10      341.69      320.00     11.74 o 
   4  -1  10       62.03       55.01      7.49 o 
   5  -1  10      201.33      172.19      8.22 o 
   6  -1  10        0.35        3.13      9.40 o 
   7  -1  10       70.63       74.70     13.64 o 
   8  -1  10       26.27       18.92     15.80 o 
   9  -1  10       41.58       49.03     13.34 o 
  10  -1  10        7.38        8.97     12.69 o 
  11  -1  10       16.84       12.20     16.16 o 
 -12   0  10       77.94       56.64     13.45 o 
 -11   0  10       87.24       79.60     11.09 o 
 -10   0  10       73.62       70.93     11.00 o 
  -9   0  10        3.42        7.65     10.94 o 
  -8   0  10     2842.91     2915.21     16.65 o 
  -7   0  10        6.12       13.76      8.47 o 
  -6   0  10      557.93      554.12     10.34 o 
  -5   0  10      270.97      273.28     10.50 o 
  -4   0  10     1353.88     1348.34     18.89 o 
  -3   0  10       55.61       51.51      6.59 o 
  -2   0  10      920.98      819.98      9.67 o 
  -1   0  10       44.04       41.71      7.18 o 
   0   0  10     3022.30     3131.70     49.91 o 
   1   0  10        7.98        6.81      9.02 o 
   2   0  10     1207.75     1146.68     22.55 o 
   3   0  10      229.19      218.91      8.97 o 
   4   0  10      409.60      353.83      9.62 o 
   5   0  10       20.37       17.04      8.22 o 
   6   0  10      465.63      437.53     11.05 o 
   7   0  10       19.02       28.93      9.37 o 
   8   0  10      236.53      229.78     11.78 o 
   9   0  10       65.74       73.81     16.61 o 
  10   0  10      277.13      295.31     19.03 o 
  11   0  10       19.18       22.16     16.74 o 
 -12   1  10      107.00      105.38     13.16 o 
 -11   1  10        3.74        7.58     10.66 o 
 -10   1  10       56.07       62.21     10.57 o 
  -9   1  10     1815.49     1940.24     58.68 o 
  -8   1  10        7.10       10.07      9.03 o 
  -7   1  10      365.16      363.78     12.09 o 
  -6   1  10      240.24      235.57      7.91 o 
  -5   1  10      234.12      243.83      7.84 o 
  -4   1  10        9.87        8.15      5.78 o 
  -3   1  10     3782.06     3806.16     42.86 o 
  -2   1  10       92.65       85.70      6.81 o 
  -1   1  10       23.77       26.60      7.12 o 
   0   1  10        0.66        3.47      5.83 o 
   1   1  10        3.04       26.88      6.98 o 
   2   1  10       27.32       33.72      6.52 o 
   3   1  10      422.73      427.76      8.80 o 
   4   1  10       68.18       62.38      7.79 o 
   5   1  10       18.83       30.56      8.10 o 
   6   1  10        9.51        8.55      9.56 o 
   7   1  10       31.57       47.13      9.44 o 
   8   1  10      130.27      139.39      9.48 o 
   9   1  10        6.23       11.70     13.31 o 
  10   1  10       28.13       29.87     12.04 o 
 -12   2  10      435.93      406.35     13.81 o 
 -11   2  10      151.59      153.64     17.33 o 
 -10   2  10       51.56       48.78     10.49 o 
  -9   2  10       78.95       90.36     10.94 o 
  -8   2  10        7.61       15.01      8.94 o 
  -7   2  10        5.17        0.83      8.54 o 
  -6   2  10      263.57      295.39      9.64 o 
  -5   2  10      102.28       96.22      7.92 o 
  -4   2  10      290.55      316.20      8.64 o 
  -3   2  10       74.57       79.17      9.68 o 
  -2   2  10        1.96        3.04      5.81 o 
  -1   2  10        6.44        6.57      6.97 o 
   0   2  10      116.91      130.38      6.92 o 
   1   2  10       97.73       95.92      7.58 o 
   2   2  10      136.14      140.74      6.75 o 
   3   2  10      319.82      308.74      8.64 o 
   4   2  10      333.91      299.20      8.14 o 
   5   2  10      123.37      114.24      8.60 o 
   6   2  10        9.91       12.36      8.60 o 
   7   2  10      154.44      157.49      9.11 o 
   8   2  10        3.08       13.13     11.13 o 
   9   2  10       76.51       96.10     11.95 o 
  10   2  10      108.37      108.02     15.75 o 
 -12   3  10        0.15        3.99     14.38 o 
 -11   3  10       15.42       17.08     11.40 o 
 -10   3  10        4.48        9.99     10.41 o 
  -9   3  10      548.10      554.02     13.93 o 
  -8   3  10        0.40       -1.79      8.89 o 
  -7   3  10      345.93      327.70     10.47 o 
  -6   3  10        7.56        7.62      7.23 o 
  -5   3  10      440.62      464.77     10.00 o 
  -4   3  10      173.57      154.09      8.93 o 
  -3   3  10       14.48       10.20      7.28 o 
  -2   3  10       23.63       26.57      6.16 o 
  -1   3  10     1755.56     1660.99     16.36 o 
   0   3  10      175.30      167.02      7.29 o 
   1   3  10       46.46       48.86      7.57 o 
   2   3  10       48.79       45.18      7.66 o 
   3   3  10      635.81      631.90     13.88 o 
   4   3  10        6.77       12.31      8.09 o 
   5   3  10       84.81       90.97      8.32 o 
   6   3  10      486.80      521.68     17.50 o 
   7   3  10      430.49      472.03     19.30 o 
   8   3  10      167.47      170.62     10.10 o 
   9   3  10      169.75      162.26     12.12 o 
  10   3  10       78.98       84.40     15.62 o 
 -12   4  10      246.52      222.72     12.72 o 
 -11   4  10        0.02       -0.62     10.66 o 
 -10   4  10       52.65       55.42     10.69 o 
  -9   4  10       98.81      105.71     11.14 o 
  -8   4  10        4.31       12.84      8.41 o 
  -7   4  10        0.72        1.42      9.79 o 
  -6   4  10      118.32      106.36      7.80 o 
  -5   4  10        9.07        2.23      8.67 o 
  -4   4  10     1592.31     1552.17     22.17 o 
  -3   4  10        6.34        6.02      6.77 o 
  -2   4  10       99.97      111.58      7.13 o 
  -1   4  10      440.15      411.23      8.31 o 
   0   4  10      326.23      344.32     10.79 o 
   1   4  10       16.98       17.20      7.63 o 
   2   4  10      122.55      119.34      9.12 o 
   3   4  10      325.94      324.26      9.17 o 
   4   4  10        0.55       -0.19      9.67 o 
   5   4  10      280.13      312.54      9.86 o 
   6   4  10     1373.00     1322.17     21.25 o 
   7   4  10       77.82       76.78     10.33 o 
   8   4  10      311.71      317.87     12.02 o 
   9   4  10       45.21       39.68     12.47 o 
 -12   5  10        2.19        1.50     16.92 o 
 -11   5  10      141.58      123.73     11.34 o 
 -10   5  10        0.16       -6.21     12.30 o 
  -9   5  10       65.74       76.99     11.66 o 
  -8   5  10        1.41        6.46      9.26 o 
  -7   5  10      470.89      442.08     12.41 o 
  -6   5  10       40.62       49.46      8.65 o 
  -5   5  10       47.24       47.59      9.18 o 
  -4   5  10       50.00       46.95      7.34 o 
  -3   5  10      661.58      648.98     12.68 o 
  -2   5  10      163.59      168.54      7.52 o 
  -1   5  10      530.12      558.90     17.50 o 
   0   5  10        2.29        6.04      8.79 o 
   1   5  10      800.86      740.39     18.80 o 
   2   5  10      209.83      204.32      9.77 o 
   3   5  10        7.75       10.44      7.88 o 
   4   5  10        1.40        9.41      8.87 o 
   5   5  10      216.24      214.62     10.05 o 
   6   5  10        5.83        7.54     10.15 o 
   7   5  10      196.34      177.74     11.39 o 
   8   5  10       75.75       57.62     13.40 o 
 -11   6  10        0.13        4.93     12.38 o 
 -10   6  10      207.52      211.57     11.79 o 
  -9   6  10       14.83        5.64     10.80 o 
  -8   6  10      460.69      462.25     12.01 o 
  -7   6  10       56.49       61.87     11.48 o 
  -6   6  10     1431.14     1347.68     18.61 o 
  -5   6  10       38.65       28.12      8.48 o 
  -4   6  10      504.66      533.34     10.51 o 
  -3   6  10      500.81      518.43     10.61 o 
  -2   6  10       61.24       62.02      9.20 o 
  -1   6  10      227.62      248.49      9.01 o 
   0   6  10     1618.48     1641.82     30.48 o 
   1   6  10       10.01        6.14      7.62 o 
   2   6  10      474.48      478.39     10.87 o 
   3   6  10      195.14      196.50      8.73 o 
   4   6  10       35.58       44.81     10.62 o 
   5   6  10       15.15       25.73      9.26 o 
   6   6  10       41.46       34.21      9.84 o 
   7   6  10        6.26       -1.85     11.82 o 
   8   6  10      125.34      104.23     11.90 o 
 -11   7  10       90.92       90.90     14.13 o 
 -10   7  10       68.68       62.65     12.91 o 
  -9   7  10      458.50      397.68     14.91 o 
  -8   7  10        3.17        4.23     16.53 o 
  -7   7  10      498.49      576.15     17.88 o 
  -6   7  10       10.55        3.30     12.62 o 
  -5   7  10       38.41       31.69      9.95 o 
  -4   7  10      293.89      287.38     10.54 o 
  -3   7  10        9.67       11.85      8.74 o 
  -2   7  10      375.33      359.65     12.52 o 
  -1   7  10      177.37      213.54      9.25 o 
   0   7  10       54.40       58.02      9.76 o 
   1   7  10     2752.35     2571.85     14.89 o 
   2   7  10      173.71      170.85      8.79 o 
   3   7  10       15.63       19.42      8.70 o 
   4   7  10        7.99        5.31     10.14 o 
   5   7  10       97.06      106.07      9.21 o 
   6   7  10       77.74       58.67     10.86 o 
   7   7  10        2.29       12.84     16.35 o 
 -10   8  10        0.18        7.95     16.26 o 
  -9   8  10       76.42       71.93     18.41 o 
  -8   8  10        2.07       -0.20     13.76 o 
  -7   8  10        5.32       18.50     15.79 o 
  -6   8  10       89.42      100.75     15.40 o 
  -5   8  10       35.75       31.30     12.21 o 
  -4   8  10      229.02      218.66     12.65 o 
  -3   8  10      110.38      102.12      9.91 o 
  -2   8  10       61.34       51.63     10.60 o 
  -1   8  10       82.22       71.01     10.69 o 
   0   8  10        7.50       13.29      8.41 o 
   1   8  10        2.13        3.15     10.69 o 
   2   8  10      102.71       90.24     11.25 o 
   3   8  10       14.97       21.38     11.64 o 
   4   8  10       20.39        9.07      9.33 o 
   5   8  10        8.49       16.73     15.31 o 
   6   8  10        2.29       -4.97     12.78 o 
 -10   9  10      108.60       90.05     21.10 o 
  -9   9  10       49.96       27.75     27.28 o 
  -8   9  10       18.95       20.80     14.76 o 
  -7   9  10      683.65      670.71     29.32 o 
  -6   9  10        0.89       -2.89     13.21 o 
  -5   9  10      260.39      251.03     16.61 o 
  -4   9  10        2.24       -4.24     12.62 o 
  -3   9  10        4.01       18.06     11.11 o 
  -2   9  10      153.93      173.93     12.36 o 
  -1   9  10      396.11      403.12     16.75 o 
   0   9  10        7.66       10.67     12.79 o 
   1   9  10      128.74      166.65     11.87 o 
   2   9  10       13.94       23.15     10.90 o 
   3   9  10       42.10       46.97     11.41 o 
   4   9  10       24.43       34.05     13.35 o 
   5   9  10       52.76       44.09     12.98 o 
  -9  10  10       13.43       10.63     17.26 o 
  -8  10  10       16.86        2.25     16.00 o 
  -7  10  10       11.14       11.03     13.08 o 
  -6  10  10       50.82       56.84     14.84 o 
  -5  10  10        2.86       12.68     11.75 o 
  -4  10  10       13.32        6.44     17.27 o 
  -3  10  10       79.86       77.48     11.86 o 
  -2  10  10      276.22      282.40     14.09 o 
  -1  10  10      172.07      166.44     11.54 o 
   0  10  10       16.91       22.64     13.54 o 
   1  10  10       45.96       46.01     10.37 o 
   2  10  10       34.57       32.87     11.89 o 
   3  10  10      297.65      241.60     13.28 o 
  -7  11  10       73.34       55.31     16.62 o 
  -6  11  10       56.73       58.98     15.86 o 
  -5  11  10       37.90       59.85     19.10 o 
  -4  11  10        8.18        5.08     13.06 o 
  -3  11  10       22.41       11.56     18.59 o 
  -2  11  10       32.62       31.08     16.25 o 
  -1  11  10      179.00      134.43     15.13 o 
   0  11  10        4.00       15.08     12.30 o 
   1  11  10        0.01        2.16     14.29 o 
  -4  12  10      134.29      146.52     26.18 o 
  -3  12  10       33.39       19.28     16.61 o 
  -2  12  10      184.72      179.07     21.00 o 
   0 -12  11       48.62       58.39     21.12 o 
   1 -12  11       58.62       53.43     12.00 o 
   2 -12  11      161.60      136.30     13.33 o 
   3 -12  11      202.79      176.71     13.57 o 
   4 -12  11       21.49       25.86     13.17 o 
  -3 -11  11       46.48       28.85     14.87 o 
  -2 -11  11        2.17       11.08     12.41 o 
  -1 -11  11       77.71       68.05     11.21 o 
   0 -11  11        0.13       10.07     11.80 o 
   1 -11  11      176.77      147.57     10.32 o 
   2 -11  11       45.40       56.46     11.90 o 
   3 -11  11      168.64      174.38     13.58 o 
   4 -11  11       79.69       84.00     13.59 o 
   5 -11  11        0.78        3.21     13.70 o 
   6 -11  11        2.05        4.85     14.45 o 
  -4 -10  11      342.40      310.72     12.06 o 
  -3 -10  11        7.89       11.33     11.86 o 
  -2 -10  11        1.91        5.15     11.45 o 
  -1 -10  11       85.12       95.66     12.41 o 
   0 -10  11      662.76      658.54     18.61 o 
   1 -10  11       30.15       33.10     10.64 o 
   2 -10  11      129.32      134.29     11.04 o 
   3 -10  11        8.74       18.95     10.76 o 
   4 -10  11       56.46       56.18     11.14 o 
   5 -10  11       70.35       70.06     13.31 o 
   6 -10  11        1.11        4.15     11.91 o 
   7 -10  11        0.55        2.93     14.66 o 
   8 -10  11        6.63        4.34     20.50 o 
  -6  -9  11       46.91       20.14     16.89 o 
  -5  -9  11       15.51        8.06     12.18 o 
  -4  -9  11      218.90      226.87     23.67 o 
  -3  -9  11       25.36       31.08     10.05 o 
  -2  -9  11      382.31      392.63     11.72 o 
  -1  -9  11       44.70       45.37     11.34 o 
   0  -9  11       10.62       19.10      8.93 o 
   1  -9  11      125.05      144.65     11.21 o 
   2  -9  11      230.83      220.04     11.71 o 
   3  -9  11       10.90       15.83      8.88 o 
   4  -9  11       31.09       35.82     11.94 o 
   5  -9  11        5.72       12.17      9.94 o 
   6  -9  11        0.37        3.56     13.28 o 
   7  -9  11        9.43       11.49     17.93 o 
   8  -9  11       15.57       12.07     19.21 o 
   9  -9  11       11.05        9.85     21.06 o 
  -7  -8  11       19.11        8.34     11.69 o 
  -6  -8  11       43.47       46.06     10.94 o 
  -5  -8  11       45.78       46.50      9.35 o 
  -4  -8  11      342.89      340.79     11.13 o 
  -3  -8  11       34.23       42.94     10.06 o 
  -2  -8  11       13.79       22.07      8.74 o 
  -1  -8  11       45.82       52.53      8.52 o 
   0  -8  11      256.34      278.58     11.87 o 
   1  -8  11       23.08       31.42      9.15 o 
   2  -8  11       58.61       72.45      9.33 o 
   3  -8  11      212.81      220.40     10.96 o 
   4  -8  11      141.20      151.64     11.20 o 
   5  -8  11      151.56      148.68     11.31 o 
   6  -8  11       59.14       66.30     12.41 o 
   7  -8  11       72.68       75.72     14.04 o 
   8  -8  11      356.93      347.77     19.09 o 
   9  -8  11        0.99        1.69     19.27 o 
  -8  -7  11       10.72        2.78     10.93 o 
  -7  -7  11      687.83      653.12     14.63 o 
  -6  -7  11       28.35       22.63      9.67 o 
  -5  -7  11       19.39       15.11      7.97 o 
  -4  -7  11       14.88       11.91      9.66 o 
  -3  -7  11      197.83      221.90     10.02 o 
  -2  -7  11        4.12        8.32      9.01 o 
  -1  -7  11      131.92      157.61      9.19 o 
   0  -7  11       80.74       89.19      8.83 o 
   1  -7  11      232.20      242.93      9.21 o 
   2  -7  11       24.80       33.51      9.71 o 
   3  -7  11     2332.62     2322.29     28.33 o 
   4  -7  11      457.07      459.34     12.85 o 
   5  -7  11      165.16      158.33     11.78 o 
   6  -7  11       14.94       18.15     12.39 o 
   7  -7  11       39.95       35.69     12.99 o 
   8  -7  11       92.57       86.39     14.33 o 
   9  -7  11        1.19        3.81     18.28 o 
  10  -7  11       53.24       61.66     16.51 o 
  -9  -6  11       79.39       70.13     13.31 o 
  -8  -6  11      267.64      266.81     13.64 o 
  -7  -6  11       51.52       45.78     10.17 o 
  -6  -6  11        8.78       10.65      7.75 o 
  -5  -6  11       32.20       40.33      9.43 o 
  -4  -6  11        1.58       15.69      8.20 o 
  -3  -6  11      548.97      557.17     10.01 o 
  -2  -6  11        0.03        5.71      7.70 o 
  -1  -6  11      198.27      172.03      7.49 o 
   0  -6  11       68.00       86.89      8.47 o 
   1  -6  11       28.62       25.63      7.52 o 
   2  -6  11       19.07       19.67      8.31 o 
   3  -6  11      423.84      412.42     14.33 o 
   4  -6  11       89.18       80.49     10.41 o 
   5  -6  11       31.04       28.33      9.87 o 
   6  -6  11      121.39      129.46     21.16 o 
   7  -6  11       80.70       77.97     15.84 o 
   8  -6  11       52.67       54.08     13.43 o 
   9  -6  11      177.60      177.43     16.73 o 
  10  -6  11       21.64       27.68     15.76 o 
  -9  -5  11       17.85       19.14     12.12 o 
  -8  -5  11        3.19       10.94     12.25 o 
  -7  -5  11      309.89      365.57     14.51 o 
  -6  -5  11      172.59      186.02     10.79 o 
  -5  -5  11        0.15        4.17      7.53 o 
  -4  -5  11       16.79       13.33      9.31 o 
  -3  -5  11     1451.92     1454.10     22.81 o 
  -2  -5  11      204.53      213.63      9.27 o 
  -1  -5  11      901.50      885.19      9.81 o 
   0  -5  11     1223.30     1168.47     20.69 o 
   1  -5  11     3706.37     3617.89     76.30 o 
   2  -5  11       85.23       75.99      7.51 o 
   3  -5  11      358.88      361.45     12.66 o 
   4  -5  11       45.24       43.25     10.26 o 
   5  -5  11      497.51      486.94     13.27 o 
   6  -5  11       43.46       32.05     12.00 o 
   7  -5  11      182.52      186.92     12.63 o 
   8  -5  11       97.56      106.27     16.14 o 
   9  -5  11       90.40       98.24     17.00 o 
  10  -5  11       65.48       65.27     15.70 o 
  11  -5  11       72.57       72.47     14.94 o 
 -10  -4  11       39.35       45.77     14.15 o 
  -9  -4  11        8.30        5.88     10.67 o 
  -8  -4  11      698.73      706.05     13.74 o 
  -7  -4  11       17.30       15.54      9.66 o 
  -6  -4  11       14.09       16.40      8.11 o 
  -5  -4  11        0.01        6.19      7.52 o 
  -4  -4  11      774.41      739.21      8.66 o 
  -3  -4  11       90.18       91.70      9.68 o 
  -2  -4  11     8324.88     8294.00     59.95 o 
  -1  -4  11      458.63      443.70      9.07 o 
   0  -4  11      285.42      281.68      8.59 o 
   1  -4  11      352.81      352.81      9.21 o 
   2  -4  11     1309.22     1325.01     18.43 o 
   3  -4  11      481.61      483.73      9.67 o 
   4  -4  11     1289.89     1232.67     21.15 o 
   5  -4  11      190.83      196.01     10.91 o 
   6  -4  11     1636.51     1684.78     18.56 o 
   7  -4  11       41.74       44.67     11.77 o 
   8  -4  11      569.11      616.66     17.10 o 
   9  -4  11       15.44       26.70     13.93 o 
  10  -4  11      141.98      131.83     15.49 o 
  11  -4  11        0.41        0.50     14.38 o 
 -10  -3  11        3.95        5.52     15.47 o 
  -9  -3  11       43.72       42.96     10.86 o 
  -8  -3  11       32.03       28.59      9.19 o 
  -7  -3  11       75.49       78.22      7.75 o 
  -6  -3  11      606.48      616.76      8.91 o 
  -5  -3  11       25.43       20.21      7.06 o 
  -4  -3  11       11.13       16.90      6.21 o 
  -3  -3  11     1316.32     1355.77     17.18 o 
  -2  -3  11        3.81        9.05      6.26 o 
  -1  -3  11     2494.02     2584.33     58.26 o 
   0  -3  11      257.93      249.42      8.38 o 
   1  -3  11      198.39      181.92      8.81 o 
   2  -3  11      474.19      438.90      8.45 o 
   3  -3  11     1100.39     1096.90     19.38 o 
   4  -3  11       96.77      102.58      8.56 o 
   5  -3  11      518.21      552.17     11.84 o 
   6  -3  11      517.79      533.54     13.14 o 
   7  -3  11        1.35        5.19     14.13 o 
   8  -3  11       55.33       68.67     15.44 o 
   9  -3  11       22.45       24.31     13.90 o 
  10  -3  11        0.22        2.48     14.86 o 
  11  -3  11        1.64        2.31     20.48 o 
 -11  -2  11        3.24        2.22     12.79 o 
 -10  -2  11      116.94      112.77     10.84 o 
  -9  -2  11       75.77       73.82     17.13 o 
  -8  -2  11     1525.42     1585.87     35.49 o 
  -7  -2  11        3.01       -1.63     10.11 o 
  -6  -2  11      734.84      739.82      9.64 o 
  -5  -2  11      994.30     1039.10     15.55 o 
  -4  -2  11      346.97      346.64      7.59 o 
  -3  -2  11      672.57      661.30     10.19 o 
  -2  -2  11     2535.68     2487.00     32.03 o 
  -1  -2  11      104.01       92.50      6.99 o 
   0  -2  11      270.53      225.43      7.50 o 
   1  -2  11      152.43      149.65      7.82 o 
   2  -2  11       71.88       81.22      7.70 o 
   3  -2  11        9.60        9.73      7.43 o 
   4  -2  11      468.11      413.58      9.84 o 
   5  -2  11       81.62       83.59     10.65 o 
   6  -2  11      907.98      835.82     46.89 o 
   7  -2  11        1.41        1.36     14.44 o 
   8  -2  11       82.35       71.99     13.01 o 
   9  -2  11        2.41       18.94     16.71 o 
  10  -2  11      164.01      160.85     18.65 o 
  11  -2  11       11.52       24.64     33.81 o 
 -11  -1  11        1.79       15.48     11.28 o 
 -10  -1  11       13.58       10.90      8.66 o 
  -9  -1  11      760.58      763.56     18.75 o 
  -8  -1  11      157.42      154.10      9.86 o 
  -7  -1  11      666.67      693.17     15.37 o 
  -6  -1  11        6.10        0.59      8.22 o 
  -5  -1  11     3861.96     3902.85     34.05 o 
  -4  -1  11      168.21      160.44      7.09 o 
  -3  -1  11     2769.75     2742.97     36.16 o 
  -2  -1  11      255.36      254.73      7.43 o 
  -1  -1  11      161.03      143.74      7.02 o 
   0  -1  11      215.51      206.62      7.39 o 
   1  -1  11      390.67      436.73      9.38 o 
   2  -1  11       10.39       12.07      7.26 o 
   3  -1  11      939.22      917.48      9.98 o 
   4  -1  11      122.71      116.03      8.46 o 
   5  -1  11      616.54      625.89     10.11 o 
   6  -1  11      184.17      201.27     10.25 o 
   7  -1  11        0.43        3.12     11.13 o 
   8  -1  11        0.27        1.29     15.68 o 
   9  -1  11       17.96       16.79     16.78 o 
  10  -1  11       44.65       47.12     15.13 o 
  11  -1  11       71.59       60.70     16.91 o 
 -11   0  11       64.78       67.24     12.26 o 
 -10   0  11        0.85        6.87     10.89 o 
  -9   0  11       73.85       79.16     11.42 o 
  -8   0  11      185.31      173.77      9.00 o 
  -7   0  11      160.13      155.52      7.92 o 
  -6   0  11     1695.49     1737.65     16.13 o 
  -5   0  11      109.09      102.11      7.64 o 
  -4   0  11     1992.43     1964.90     26.18 o 
  -3   0  11      285.13      302.02      9.10 o 
  -2   0  11       49.61       65.49      7.98 o 
  -1   0  11       27.51       29.70      6.00 o 
   0   0  11      946.08      994.44     15.01 o 
   1   0  11       20.79       21.11      6.01 o 
   2   0  11      386.16      382.29     14.25 o 
   3   0  11       19.74       13.87      8.43 o 
   4   0  11       25.45       31.80      8.05 o 
   5   0  11       49.92       51.59      8.96 o 
   6   0  11      156.14      157.94      9.59 o 
   7   0  11        0.05        3.29     11.13 o 
   8   0  11      161.76      179.07     15.24 o 
   9   0  11        7.32        6.82     17.17 o 
  10   0  11      117.01      129.78     16.17 o 
 -11   1  11      130.15      118.59     10.23 o 
 -10   1  11       76.37       69.29     10.98 o 
  -9   1  11      146.35      148.92     13.24 o 
  -8   1  11      405.50      399.55      9.68 o 
  -7   1  11     1048.53     1036.74     18.45 o 
  -6   1  11       59.24       52.50      8.36 o 
  -5   1  11       59.33       66.61      9.40 o 
  -4   1  11        1.16        5.93      8.52 o 
  -3   1  11       10.65       23.03      7.37 o 
  -2   1  11      298.39      287.54      7.62 o 
  -1   1  11     2748.56     2731.58     46.92 o 
   0   1  11      103.73      111.04      8.31 o 
   1   1  11      334.69      336.77      7.77 o 
   2   1  11        4.67       13.02      8.29 o 
   3   1  11     1087.79     1062.92     11.49 o 
   4   1  11       71.78       77.45      8.99 o 
   5   1  11      613.13      582.93     10.07 o 
   6   1  11       83.59       93.70      8.98 o 
   7   1  11       61.63       62.75      8.53 o 
   8   1  11       37.69       48.34     10.76 o 
   9   1  11       19.12       24.91     12.01 o 
  10   1  11       81.19       78.85     18.73 o 
 -12   2  11      392.75      348.71     20.29 o 
 -11   2  11        1.84        4.86     11.81 o 
 -10   2  11     1038.41     1069.08     29.88 o 
  -9   2  11       38.60       45.34     10.71 o 
  -8   2  11      185.68      189.69      9.89 o 
  -7   2  11       76.07       71.35      9.94 o 
  -6   2  11      162.32      161.60      8.50 o 
  -5   2  11       67.11       68.44      6.83 o 
  -4   2  11     3760.45     3609.39     58.35 o 
  -3   2  11       22.32       13.35      8.62 o 
  -2   2  11      389.14      380.46      8.11 o 
  -1   2  11      547.84      532.39      8.99 o 
   0   2  11       97.69      123.44      7.56 o 
   1   2  11       17.23        8.24      6.32 o 
   2   2  11     1808.56     1775.36     17.35 o 
   3   2  11      105.35      104.17      8.98 o 
   4   2  11      313.23      279.80      9.82 o 
   5   2  11       30.57       39.68      8.76 o 
   6   2  11      158.05      155.91      9.38 o 
   7   2  11       38.12       33.15      9.78 o 
   8   2  11      238.13      263.75     11.33 o 
   9   2  11       89.14       79.76     12.68 o 
  10   2  11      148.24      132.18     14.81 o 
 -12   3  11        0.68       -0.44     16.92 o 
 -11   3  11      132.61      136.85     13.61 o 
 -10   3  11       15.51       26.64     10.82 o 
  -9   3  11      134.19      135.39     11.54 o 
  -8   3  11       88.84       80.63     10.51 o 
  -7   3  11       31.18       37.87      9.82 o 
  -6   3  11        1.82        9.10      9.15 o 
  -5   3  11     1257.40     1281.46     12.09 o 
  -4   3  11      139.66      138.16      9.24 o 
  -3   3  11      449.52      414.99      8.92 o 
  -2   3  11       83.83       80.78      6.19 o 
  -1   3  11      991.23      938.39     10.23 o 
   0   3  11       28.50       32.45      8.69 o 
   1   3  11       44.50       33.86      8.74 o 
   2   3  11      144.94      148.92      9.11 o 
   3   3  11      289.37      312.70      9.57 o 
   4   3  11      206.73      186.64      9.24 o 
   5   3  11      160.18      153.20     10.29 o 
   6   3  11        8.36        5.05      9.22 o 
   7   3  11        3.85       14.61     11.31 o 
   8   3  11      118.85      123.46     11.40 o 
   9   3  11       92.72       73.18     12.45 o 
 -11   4  11        0.64        3.75     11.89 o 
 -10   4  11       47.32       43.09     12.39 o 
  -9   4  11       36.41       43.64     10.20 o 
  -8   4  11      348.96      350.40     10.46 o 
  -7   4  11       14.59       21.33      8.20 o 
  -6   4  11      723.51      694.17     12.19 o 
  -5   4  11       21.99       27.49      8.17 o 
  -4   4  11      362.20      341.85      9.15 o 
  -3   4  11      226.54      231.48      7.98 o 
  -2   4  11        8.83       17.06      8.55 o 
  -1   4  11        1.71        9.91      6.91 o 
   0   4  11      379.14      355.73      8.80 o 
   1   4  11        6.59        4.80      6.79 o 
   2   4  11       95.12       93.00      6.67 o 
   3   4  11      234.91      228.55      9.05 o 
   4   4  11       81.22       84.02      8.19 o 
   5   4  11       31.87       42.23      9.38 o 
   6   4  11        1.14        4.92     11.18 o 
   7   4  11       34.95       35.30     12.01 o 
   8   4  11      128.66      123.20     10.87 o 
   9   4  11       64.66       43.60     14.12 o 
 -11   5  11      159.58      162.20     12.83 o 
 -10   5  11        3.56        9.93     12.49 o 
  -9   5  11       37.84       37.98     10.31 o 
  -8   5  11        6.15       12.86     11.29 o 
  -7   5  11      694.67      718.96     14.46 o 
  -6   5  11      226.63      223.30     12.95 o 
  -5   5  11      379.78      391.51      9.59 o 
  -4   5  11      367.86      374.48      9.54 o 
  -3   5  11      924.11      911.24     12.87 o 
  -2   5  11      729.03      722.22     10.26 o 
  -1   5  11        3.52        7.48      7.91 o 
   0   5  11      435.15      445.25     10.26 o 
   1   5  11       68.02       77.20      7.70 o 
   2   5  11      385.45      375.28      9.51 o 
   3   5  11       46.05       50.34      8.17 o 
   4   5  11      319.76      292.29      9.24 o 
   5   5  11      609.90      634.58     13.07 o 
   6   5  11        0.24        0.44     10.26 o 
   7   5  11        0.85        2.92     10.31 o 
   8   5  11      141.07      152.31     12.92 o 
 -11   6  11       25.00       25.50     13.26 o 
 -10   6  11       11.02       16.04     11.69 o 
  -9   6  11       25.20       27.52     11.28 o 
  -8   6  11        0.70        6.40     11.68 o 
  -7   6  11       26.29       26.99     12.42 o 
  -6   6  11      221.95      230.23      9.37 o 
  -5   6  11       16.73       18.51      8.06 o 
  -4   6  11     1182.86     1273.07     11.83 o 
  -3   6  11      455.07      422.42     14.25 o 
  -2   6  11      301.64      290.09     10.21 o 
  -1   6  11       48.35       43.11      8.25 o 
   0   6  11       70.30       73.40      9.77 o 
   1   6  11      713.03      690.37     11.64 o 
   2   6  11      383.88      414.75      9.96 o 
   3   6  11      219.27      207.18      9.86 o 
   4   6  11      115.24      100.37      9.97 o 
   5   6  11       18.01       17.39     11.62 o 
   6   6  11        0.03        0.02     12.49 o 
   7   6  11       19.33       16.26     12.06 o 
 -11   7  11       73.02       60.74     14.60 o 
 -10   7  11       64.48       64.45     15.11 o 
  -9   7  11        1.90        8.09     12.37 o 
  -8   7  11       12.05       13.17     15.98 o 
  -7   7  11        1.23        5.14     10.95 o 
  -6   7  11       77.75       71.06      9.79 o 
  -5   7  11       74.95       80.63     11.80 o 
  -4   7  11       60.52       56.85      9.64 o 
  -3   7  11       60.50       46.27     10.02 o 
  -2   7  11       34.78       32.15      9.95 o 
  -1   7  11       96.65       95.04      9.07 o 
   0   7  11      353.66      327.94      9.80 o 
   1   7  11       45.17       71.47      9.48 o 
   2   7  11        0.71       12.44     10.77 o 
   3   7  11       79.96       79.23      9.27 o 
   4   7  11        0.09        0.11     11.55 o 
   5   7  11      254.71      241.59     13.09 o 
   6   7  11       42.03       52.38     10.23 o 
   7   7  11       12.42       11.07     29.84 o 
 -10   8  11      746.64      655.79     22.15 o 
  -9   8  11        8.86        8.40     18.57 o 
  -8   8  11      388.27      342.18     15.54 o 
  -7   8  11       29.29       53.73     11.68 o 
  -6   8  11        3.25        8.63     11.19 o 
  -5   8  11      153.57      162.78     16.22 o 
  -4   8  11      129.68      126.79     10.96 o 
  -3   8  11       79.79       76.71      8.94 o 
  -2   8  11        8.92       19.78     10.80 o 
  -1   8  11        2.90        2.34      9.26 o 
   0   8  11      243.99      249.39      9.41 o 
   1   8  11      176.41      210.05     11.65 o 
   2   8  11      126.16      133.03     11.65 o 
   3   8  11       29.41       36.26      9.93 o 
   4   8  11       54.41       64.58     11.41 o 
   5   8  11       10.08       17.16     11.26 o 
  -9   9  11      813.87      783.82     31.63 o 
  -8   9  11       41.10       50.33     18.71 o 
  -7   9  11       19.32       24.01     18.16 o 
  -6   9  11       39.63       41.83     17.23 o 
  -5   9  11       64.59       61.43     16.78 o 
  -4   9  11       26.13       36.88     15.97 o 
  -3   9  11      164.54      172.00     14.42 o 
  -2   9  11        5.91        8.50     10.43 o 
  -1   9  11      157.88      147.46     10.88 o 
   0   9  11       31.55       40.14     11.48 o 
   1   9  11       40.90       34.83     10.76 o 
   2   9  11      111.20      117.76     11.50 o 
   3   9  11      154.42      149.25     13.53 o 
   4   9  11        0.47        6.01     12.68 o 
  -8  10  11       10.59       14.90     16.55 o 
  -7  10  11       23.97       26.33     15.50 o 
  -6  10  11       38.55       32.54     15.02 o 
  -5  10  11        4.49        6.90     12.55 o 
  -4  10  11      107.19       88.06     14.51 o 
  -3  10  11        1.32       25.91     13.92 o 
  -2  10  11      217.58      239.62     12.88 o 
  -1  10  11       23.53       18.39     13.18 o 
   0  10  11       21.59       34.19     11.77 o 
   1  10  11        5.39       -3.69     10.79 o 
   2  10  11       48.37       43.26     14.00 o 
   3  10  11      114.70      124.28     12.20 o 
  -6  11  11       34.17       30.54     20.03 o 
  -5  11  11      223.18      216.04     20.04 o 
  -4  11  11       87.48       92.34     13.93 o 
  -3  11  11      141.75      118.34     19.60 o 
  -2  11  11        1.17        5.91     13.75 o 
  -1  11  11      647.45      583.76     72.44 o 
   0  11  11        2.66       17.75     11.66 o 
   1  11  11      431.73      372.01     17.45 o 
  -2 -11  12        7.95        5.79     11.93 o 
  -1 -11  12      440.59      396.49     12.48 o 
   0 -11  12       20.87       23.71     11.02 o 
   1 -11  12        0.72        6.83     13.50 o 
   2 -11  12      112.38       89.79     11.17 o 
   3 -11  12      231.84      217.79     12.90 o 
   4 -11  12      125.39      124.15     14.28 o 
   5 -11  12      385.99      344.93     16.66 o 
   6 -11  12       11.61       12.20     15.42 o 
  -4 -10  12        0.08       -1.05     11.00 o 
  -3 -10  12       77.04       64.18     11.22 o 
  -2 -10  12        1.44       10.50     10.68 o 
  -1 -10  12      125.99      114.89     11.66 o 
   0 -10  12      340.08      337.01     10.97 o 
   1 -10  12      406.54      410.00     12.25 o 
   2 -10  12        9.95        4.09     11.09 o 
   3 -10  12      185.47      181.73     11.58 o 
   4 -10  12      269.52      263.92     12.06 o 
   5 -10  12       49.27       41.87     12.19 o 
   6 -10  12       15.92       10.97     14.97 o 
   7 -10  12       21.72       27.61     18.40 o 
  -5  -9  12      250.72      245.29     12.13 o 
  -4  -9  12       25.38       27.01     13.01 o 
  -3  -9  12      103.77       90.11     11.46 o 
  -2  -9  12       27.21       31.06     10.93 o 
  -1  -9  12      544.28      562.73     19.14 o 
   0  -9  12       64.28       81.61      8.83 o 
   1  -9  12       98.85      106.16     10.38 o 
   2  -9  12        3.59       14.49      9.31 o 
   3  -9  12      457.33      457.65     10.22 o 
   4  -9  12       10.62       10.67     11.59 o 
   5  -9  12       32.16       32.36     10.82 o 
   6  -9  12       37.19       34.31     15.86 o 
   7  -9  12       10.96        9.83     15.05 o 
   8  -9  12       36.03       37.39     16.57 o 
  -6  -8  12        1.93        1.02     11.19 o 
  -5  -8  12        4.21       13.59     11.44 o 
  -4  -8  12      267.29      266.27     10.44 o 
  -3  -8  12       47.10       52.12      9.47 o 
  -2  -8  12      441.24      431.86      9.38 o 
  -1  -8  12       40.62       48.56      8.22 o 
   0  -8  12       28.19       21.07      9.67 o 
   1  -8  12        1.29        7.04      9.32 o 
   2  -8  12       31.88       35.06      8.79 o 
   3  -8  12       18.68       28.92     10.79 o 
   4  -8  12      405.82      408.28     11.01 o 
   5  -8  12       95.47       94.13     11.91 o 
   6  -8  12      828.23      805.48     14.64 o 
   7  -8  12      214.44      204.94     18.12 o 
   8  -8  12       10.16       12.45     18.88 o 
   9  -8  12        7.37        3.00     16.45 o 
  -7  -7  12       78.95      100.98     11.39 o 
  -6  -7  12      104.71      108.59     11.30 o 
  -5  -7  12      287.14      270.95     12.99 o 
  -4  -7  12      131.27      135.21     13.14 o 
  -3  -7  12        0.53        5.96      8.76 o 
  -2  -7  12       21.34       27.88      8.46 o 
  -1  -7  12        3.26        2.77      8.79 o 
   0  -7  12      309.55      314.79      9.81 o 
   1  -7  12      253.53      266.30      8.99 o 
   2  -7  12        7.48        5.81      8.18 o 
   3  -7  12      262.92      272.55     10.96 o 
   4  -7  12        1.16       -0.82      8.74 o 
   5  -7  12        3.95        2.86     11.81 o 
   6  -7  12       13.71       20.95     13.00 o 
   7  -7  12       22.45       17.09     11.83 o 
   8  -7  12      127.18      123.61     14.82 o 
   9  -7  12        2.18        1.81     18.94 o 
  -8  -6  12      168.42      162.24     16.26 o 
  -7  -6  12       31.93       40.76      9.55 o 
  -6  -6  12       78.26       89.78     10.44 o 
  -5  -6  12       21.74       22.80     10.94 o 
  -4  -6  12       13.32       12.08      9.27 o 
  -3  -6  12       92.96       95.36     11.54 o 
  -2  -6  12     1735.32     1861.55     40.03 o 
  -1  -6  12      203.19      194.26      9.99 o 
   0  -6  12       24.83       21.68      8.52 o 
   1  -6  12      327.29      326.62     13.32 o 
   2  -6  12      209.96      225.16      9.29 o 
   3  -6  12      415.12      401.46     11.18 o 
   4  -6  12     3484.02     3508.26     97.55 o 
   5  -6  12       56.44       50.42      9.18 o 
   6  -6  12      227.51      219.97     15.75 o 
   7  -6  12        0.04        7.62     12.81 o 
   8  -6  12      150.12      163.49     12.78 o 
   9  -6  12        2.59       12.03     18.11 o 
  10  -6  12      383.10      352.90     17.93 o 
  -9  -5  12       84.98       77.68     14.33 o 
  -8  -5  12       25.71       30.38     11.48 o 
  -7  -5  12      121.69      117.12      9.87 o 
  -6  -5  12       23.89       26.34      9.59 o 
  -5  -5  12      698.69      739.15     18.51 o 
  -4  -5  12      100.85      114.69     10.03 o 
  -3  -5  12      256.95      294.56      9.26 o 
  -2  -5  12        4.48        6.02      8.17 o 
  -1  -5  12        0.42       -0.01      7.97 o 
   0  -5  12       78.74       67.21      7.26 o 
   1  -5  12     2565.02     2533.17     51.74 o 
   2  -5  12      977.32     1006.62     11.50 o 
   3  -5  12      379.85      363.55     11.91 o 
   4  -5  12      162.79      152.40      9.00 o 
   5  -5  12       99.35      104.65      9.29 o 
   6  -5  12      361.57      387.84     14.00 o 
   7  -5  12      697.96      721.14     15.19 o 
   8  -5  12        0.89       17.77     13.33 o 
   9  -5  12      743.93      692.80     25.85 o 
  10  -5  12       32.24       35.72     19.60 o 
 -10  -4  12      201.79      198.05     21.40 o 
  -9  -4  12       45.85       41.82     10.00 o 
  -8  -4  12        8.22       13.18      9.10 o 
  -7  -4  12       76.02       87.46      9.34 o 
  -6  -4  12      116.88      101.20      9.32 o 
  -5  -4  12      192.75      200.94     10.13 o 
  -4  -4  12       51.65       58.43      8.35 o 
  -3  -4  12      285.66      280.99     10.20 o 
  -2  -4  12     2056.23     2124.80     45.62 o 
  -1  -4  12       87.69       90.34      8.10 o 
   0  -4  12      219.09      219.58      9.59 o 
   1  -4  12       47.73       56.94      8.07 o 
   2  -4  12       90.17       88.54      8.15 o 
   3  -4  12       44.21       44.84      9.06 o 
   4  -4  12        0.07        5.56      9.61 o 
   5  -4  12      623.95      637.53     13.98 o 
   6  -4  12       58.60       67.61     14.36 o 
   7  -4  12       22.33       27.99     12.47 o 
   8  -4  12       69.44       95.09     14.37 o 
   9  -4  12       88.93       78.94     14.70 o 
  10  -4  12       82.17       67.64     15.52 o 
 -10  -3  12        9.26        2.83     15.81 o 
  -9  -3  12       43.02       51.15     14.72 o 
  -8  -3  12       92.72       89.58     13.15 o 
  -7  -3  12      290.67      292.97      8.68 o 
  -6  -3  12       48.01       55.26      9.20 o 
  -5  -3  12     1727.06     1748.45     12.45 o 
  -4  -3  12       62.07       65.67      8.33 o 
  -3  -3  12        0.38        3.39      8.64 o 
  -2  -3  12     1937.25     1872.57     31.35 o 
  -1  -3  12      968.31     1005.21     16.28 o 
   0  -3  12       34.35       29.86      8.52 o 
   1  -3  12     1043.87      974.46     13.67 o 
   2  -3  12       90.46       89.57      8.08 o 
   3  -3  12     1918.77     1878.49     13.22 o 
   4  -3  12      383.95      354.24      9.49 o 
   5  -3  12      130.08      128.17     11.73 o 
   6  -3  12      185.05      181.92     10.99 o 
   7  -3  12       88.46       99.82     12.62 o 
   8  -3  12        0.30       14.95     13.00 o 
   9  -3  12      105.83      110.17     14.54 o 
  10  -3  12       42.07       52.66     19.50 o 
 -10  -2  12      319.82      322.48     15.66 o 
  -9  -2  12       13.65       11.68     12.22 o 
  -8  -2  12       23.23       26.64     10.05 o 
  -7  -2  12      135.22      137.48     10.69 o 
  -6  -2  12     1170.64     1137.14     44.01 o 
  -5  -2  12      283.63      279.93     12.27 o 
  -4  -2  12     2170.94     2217.44     32.12 o 
  -3  -2  12       43.08       46.89      8.72 o 
  -2  -2  12     2101.06     1940.15     12.41 o 
  -1  -2  12      339.10      334.10      9.65 o 
   0  -2  12     4680.67     4727.05     44.65 o 
   1  -2  12       51.33       54.14      7.00 o 
   2  -2  12     2870.64     2738.07     33.84 o 
   3  -2  12      225.20      223.11      9.00 o 
   4  -2  12        0.03        5.06      8.59 o 
   5  -2  12      521.53      525.33     22.89 o 
   6  -2  12        0.89       -1.66     11.07 o 
   7  -2  12       86.15       81.07     12.28 o 
   8  -2  12      585.08      614.25     15.07 o 
   9  -2  12       68.87       83.00     14.75 o 
  10  -2  12       61.40       66.96     15.50 o 
 -11  -1  12        6.47       13.03     12.75 o 
 -10  -1  12        0.00        0.19     11.59 o 
  -9  -1  12        0.22       10.75      9.65 o 
  -8  -1  12      144.36      144.95      8.75 o 
  -7  -1  12       77.58       91.88      9.49 o 
  -6  -1  12       38.86       42.91      8.52 o 
  -5  -1  12      107.93      119.82      8.68 o 
  -4  -1  12      625.47      611.08     13.31 o 
  -3  -1  12     1105.07     1125.34     11.87 o 
  -2  -1  12      373.90      351.18      8.62 o 
  -1  -1  12      824.38      789.80     20.42 o 
   0  -1  12       31.50       42.31      7.55 o 
   1  -1  12      649.48      613.44      9.44 o 
   2  -1  12       63.62       69.03      8.65 o 
   3  -1  12       56.13       64.17      8.83 o 
   4  -1  12      145.25      144.71      9.48 o 
   5  -1  12       33.62       42.99      9.09 o 
   6  -1  12      209.75      198.19     10.40 o 
   7  -1  12      377.02      366.70     17.53 o 
   8  -1  12      101.00      114.58     13.39 o 
   9  -1  12       52.57       61.92     14.50 o 
  10  -1  12      216.19      231.33     32.24 o 
 -11   0  12       97.43       80.35     11.59 o 
 -10   0  12       38.51       37.38      8.98 o 
  -9   0  12        0.74        3.81      8.70 o 
  -8   0  12       64.02       79.15      9.07 o 
  -7   0  12       53.33       64.59      9.04 o 
  -6   0  12      140.75      127.52      7.38 o 
  -5   0  12      375.63      371.50      9.21 o 
  -4   0  12     2337.24     2256.25     35.91 o 
  -3   0  12      443.61      408.32     13.68 o 
  -2   0  12       81.18       71.89      7.82 o 
  -1   0  12       20.63       17.62      6.77 o 
   0   0  12      384.48      449.57      8.94 o 
   1   0  12       58.82       60.40      7.01 o 
   2   0  12      884.07      804.87     25.66 o 
   3   0  12        0.11        6.04     10.05 o 
   4   0  12      631.43      607.88      9.32 o 
   5   0  12      139.65      142.59     10.73 o 
   6   0  12       52.92       57.47      9.03 o 
   7   0  12       21.38       32.24     12.92 o 
   8   0  12      231.23      243.93     15.38 o 
   9   0  12       91.21       91.19     15.09 o 
  10   0  12       23.50       45.47     19.74 o 
 -11   1  12       53.16       48.92     11.23 o 
 -10   1  12       19.75       25.19     10.11 o 
  -9   1  12        0.17       -2.13      9.30 o 
  -8   1  12       25.09       27.29     10.59 o 
  -7   1  12     1122.60     1133.23     21.75 o 
  -6   1  12        1.79        0.34      7.61 o 
  -5   1  12     1737.65     1842.77     32.34 o 
  -4   1  12      323.05      314.11      9.73 o 
  -3   1  12      133.31      142.23      8.37 o 
  -2   1  12      248.07      239.17      8.28 o 
  -1   1  12      635.80      601.07      9.87 o 
   0   1  12       41.72       52.53      7.46 o 
   1   1  12      460.04      474.28      8.97 o 
   2   1  12      876.53      835.85     17.14 o 
   3   1  12     2262.74     2359.74     16.16 o 
   4   1  12      384.45      392.95     10.42 o 
   5   1  12       37.39       39.54     10.05 o 
   6   1  12       41.51       41.03      9.16 o 
   7   1  12      191.65      192.59     12.45 o 
   8   1  12       62.03       71.85     11.56 o 
   9   1  12       30.11       25.50     13.06 o 
  10   1  12      135.66      125.83     20.80 o 
 -11   2  12       43.02       38.93     12.37 o 
 -10   2  12      152.87      153.92     10.53 o 
  -9   2  12       81.07       87.14     13.32 o 
  -8   2  12      205.64      202.09      9.27 o 
  -7   2  12        0.00       -1.72     10.01 o 
  -6   2  12       36.21       46.56      8.66 o 
  -5   2  12       47.58       46.70      9.23 o 
  -4   2  12       28.08       29.04      8.86 o 
  -3   2  12      109.37       99.65      7.94 o 
  -2   2  12      655.70      708.61      9.65 o 
  -1   2  12       18.67       17.64      6.87 o 
   0   2  12     1456.50     1349.22     10.85 o 
   1   2  12        7.48        7.91      7.84 o 
   2   2  12     1986.96     2004.37     33.91 o 
   3   2  12      458.10      464.30     10.41 o 
   4   2  12      588.17      568.35     10.13 o 
   5   2  12       20.72       26.70      8.90 o 
   6   2  12      324.64      327.78     11.27 o 
   7   2  12      141.75      149.94     10.58 o 
   8   2  12      169.53      167.07     11.52 o 
   9   2  12        1.45        6.00     11.86 o 
 -11   3  12       30.36       25.24     12.54 o 
 -10   3  12        5.68       14.89     11.14 o 
  -9   3  12      183.02      182.46     13.58 o 
  -8   3  12      149.73      150.31      9.30 o 
  -7   3  12        0.53        3.77      7.63 o 
  -6   3  12        2.77       15.82      9.48 o 
  -5   3  12      297.43      307.94      8.33 o 
  -4   3  12      388.56      374.96     11.66 o 
  -3   3  12      353.54      324.70      8.92 o 
  -2   3  12       59.63       54.69      7.85 o 
  -1   3  12        8.89       13.09      6.99 o 
   0   3  12       79.77       88.74      8.19 o 
   1   3  12     1260.05     1232.34     11.77 o 
   2   3  12        0.97        7.96      8.10 o 
   3   3  12       95.38       94.58      8.83 o 
   4   3  12      337.07      337.09     10.53 o 
   5   3  12        1.95        8.81      9.42 o 
   6   3  12       20.79       28.78      8.92 o 
   7   3  12        4.93       11.81     10.89 o 
   8   3  12      114.56      123.60     12.77 o 
   9   3  12       46.51       40.74     14.58 o 
 -11   4  12       34.45       39.54     12.73 o 
 -10   4  12        5.97       18.10     11.75 o 
  -9   4  12       79.19       77.90      9.65 o 
  -8   4  12      725.10      759.76     18.39 o 
  -7   4  12       10.19        6.56      9.14 o 
  -6   4  12      305.34      307.34      8.83 o 
  -5   4  12       96.89       97.20      9.78 o 
  -4   4  12     1297.04     1388.60     11.83 o 
  -3   4  12     1341.60     1296.87     12.82 o 
  -2   4  12        0.17        6.17      7.27 o 
  -1   4  12       20.15       18.99      8.07 o 
   0   4  12     1133.04     1144.20     11.22 o 
   1   4  12      587.53      588.56     12.38 o 
   2   4  12      718.00      738.84     13.90 o 
   3   4  12        9.17        4.27      8.82 o 
   4   4  12        9.32       23.15      8.52 o 
   5   4  12        7.56       -1.24      8.81 o 
   6   4  12       36.30       45.36     10.28 o 
   7   4  12       79.81       81.31     11.37 o 
   8   4  12      416.00      367.18     13.37 o 
 -11   5  12       27.89       36.52     14.37 o 
 -10   5  12       18.57       13.67     12.09 o 
  -9   5  12      214.67      227.95     11.72 o 
  -8   5  12        5.26       11.34     11.80 o 
  -7   5  12      182.41      167.49     11.01 o 
  -6   5  12       74.68       81.25     12.70 o 
  -5   5  12      174.16      162.03     10.06 o 
  -4   5  12      120.96      106.81      9.09 o 
  -3   5  12     4640.08     4841.31     18.53 o 
  -2   5  12       72.51       76.67      8.46 o 
  -1   5  12     1614.08     1622.16     41.41 o 
   0   5  12      551.09      523.53      9.33 o 
   1   5  12      211.49      212.00      9.33 o 
   2   5  12       39.10       40.64      8.80 o 
   3   5  12       26.04       28.98      8.32 o 
   4   5  12       79.06       87.55      9.72 o 
   5   5  12        1.14       11.68     10.06 o 
   6   5  12       36.04       34.72     10.90 o 
   7   5  12       44.85       46.10     10.95 o 
   8   5  12       48.88       37.91     14.51 o 
 -11   6  12       29.52       29.65     15.53 o 
 -10   6  12      139.95      125.41     14.48 o 
  -9   6  12        0.07       -4.46     10.60 o 
  -8   6  12        2.94        1.42     10.33 o 
  -7   6  12       91.15      108.25     11.85 o 
  -6   6  12      144.65      139.22     10.99 o 
  -5   6  12       23.29       27.17      9.40 o 
  -4   6  12       87.71       86.69      8.98 o 
  -3   6  12        1.77        7.10      7.84 o 
  -2   6  12      126.35      132.14      8.15 o 
  -1   6  12       18.32       19.02      9.59 o 
   0   6  12      332.13      321.96      9.65 o 
   1   6  12      148.43      134.63      8.15 o 
   2   6  12      700.36      633.01     26.42 o 
   3   6  12       15.14       26.44      9.84 o 
   4   6  12       66.37       50.44     10.27 o 
   5   6  12        0.66       12.18     10.77 o 
   6   6  12       43.75       33.68     10.76 o 
   7   6  12        3.14        8.75     14.13 o 
 -10   7  12        7.52       -1.55     15.53 o 
  -9   7  12      645.27      640.56     16.16 o 
  -8   7  12        6.47        7.72     13.41 o 
  -7   7  12      534.64      497.36     12.77 o 
  -6   7  12       66.75       76.08     11.28 o 
  -5   7  12       43.33       37.28     10.26 o 
  -4   7  12       37.74       37.32      9.53 o 
  -3   7  12      335.70      348.45      9.66 o 
  -2   7  12       97.69      107.65      9.34 o 
  -1   7  12      170.70      159.51     10.69 o 
   0   7  12      335.13      333.14      9.39 o 
   1   7  12       73.79       80.62      8.98 o 
   2   7  12        9.39        9.88      9.81 o 
   3   7  12      167.15      173.25     10.61 o 
   4   7  12       86.16       82.22     10.03 o 
   5   7  12       83.41       81.09     10.82 o 
   6   7  12        0.73        7.33     12.75 o 
 -10   8  12       50.48       67.62     29.85 o 
  -9   8  12       52.49       49.48     19.45 o 
  -8   8  12       23.29       31.71     25.76 o 
  -7   8  12       10.18       11.09     16.94 o 
  -6   8  12      662.47      670.18     16.22 o 
  -5   8  12        0.26       -4.96     13.57 o 
  -4   8  12        0.07        2.99     11.85 o 
  -3   8  12        6.68       10.86     11.28 o 
  -2   8  12       26.98       27.37      9.00 o 
  -1   8  12      173.25      162.82     10.35 o 
   0   8  12        2.29        3.78     10.08 o 
   1   8  12       37.88       41.13     10.25 o 
   2   8  12        0.82        5.97     10.71 o 
   3   8  12        8.84        9.63     11.19 o 
   4   8  12       14.24       19.95     12.01 o 
   5   8  12      143.99      130.05     13.12 o 
  -9   9  12      182.55      149.43     29.56 o 
  -8   9  12       45.07       28.85     19.58 o 
  -7   9  12       29.99       22.82     13.25 o 
  -6   9  12        3.82        0.00     14.37 o 
  -5   9  12       19.33       34.35     14.08 o 
  -4   9  12        9.88        3.56     15.24 o 
  -3   9  12      314.14      293.12     12.37 o 
  -2   9  12       13.21       11.54     11.58 o 
  -1   9  12      114.49      145.87     11.08 o 
   0   9  12       15.85       22.25     11.00 o 
   1   9  12      247.14      251.78     11.77 o 
   2   9  12        0.64        3.40     10.84 o 
   3   9  12       32.29       32.97     12.30 o 
   4   9  12        1.74       -6.84     14.49 o 
  -7  10  12        8.33        6.00     16.41 o 
  -6  10  12        0.79        3.80     15.29 o 
  -5  10  12        0.00        3.19     13.10 o 
  -4  10  12        0.07       -4.56     14.88 o 
  -3  10  12       29.65       45.25     15.70 o 
  -2  10  12       36.72       25.38     13.50 o 
  -1  10  12       93.45       88.61     11.96 o 
   0  10  12        0.06       -2.29     13.50 o 
   1  10  12        2.15        0.98     12.68 o 
   2  10  12      840.37      790.26     19.58 o 
  -5  11  12      279.48      256.57     17.50 o 
  -4  11  12        1.14       -8.93     16.92 o 
  -3  11  12       73.08       71.24     14.49 o 
  -2  11  12       79.23       54.54     16.87 o 
  -1  11  12       72.55       57.60     13.61 o 
  -1 -11  13      110.13       91.88     12.15 o 
   0 -11  13       52.51       41.54     12.87 o 
   1 -11  13        0.79        5.62     12.72 o 
   2 -11  13        0.31       -2.46     13.71 o 
   3 -11  13      257.23      237.85     14.63 o 
   4 -11  13       97.11       81.76     14.69 o 
   5 -11  13      330.91      271.27     16.30 o 
  -3 -10  13        1.91       10.63     14.15 o 
  -2 -10  13        0.07        8.44     11.24 o 
  -1 -10  13        5.38        1.53     10.81 o 
   0 -10  13      110.38      100.44     10.83 o 
   1 -10  13        0.48       12.36     12.82 o 
   2 -10  13      516.87      482.46     11.56 o 
   3 -10  13       14.31       22.16     11.46 o 
   4 -10  13      650.61      615.88     22.70 o 
   5 -10  13        1.49        8.15     13.17 o 
   6 -10  13       25.06       18.63     17.50 o 
   7 -10  13       57.52       46.69     29.67 o 
  -5  -9  13      427.91      396.36     15.01 o 
  -4  -9  13       24.35       23.10     11.04 o 
  -3  -9  13      160.00      158.64     13.20 o 
  -2  -9  13        9.18       14.52      8.73 o 
  -1  -9  13       37.63       32.97     10.91 o 
   0  -9  13      175.30      169.40     11.09 o 
   1  -9  13      390.40      378.44     11.46 o 
   2  -9  13       83.76       91.86      9.78 o 
   3  -9  13      297.96      279.04     11.52 o 
   4  -9  13       20.77       20.84     10.87 o 
   5  -9  13      147.17      144.45     13.61 o 
   6  -9  13       12.72       11.32     14.82 o 
   7  -9  13      369.90      337.53     20.31 o 
   8  -9  13      132.72      105.81     21.31 o 
  -6  -8  13       16.12       14.29     14.29 o 
  -5  -8  13       79.66       88.99     11.19 o 
  -4  -8  13      114.13      136.25     10.54 o 
  -3  -8  13      145.84      137.64     11.02 o 
  -2  -8  13       53.87       69.13     10.32 o 
  -1  -8  13      350.06      355.82     10.77 o 
   0  -8  13       79.32       83.49     10.17 o 
   1  -8  13       27.37       31.02     10.81 o 
   2  -8  13        6.90        8.15     10.91 o 
   3  -8  13      210.36      211.51     10.65 o 
   4  -8  13      340.82      364.80     12.28 o 
   5  -8  13       10.79       12.46     10.87 o 
   6  -8  13        0.27        3.41     12.58 o 
   7  -8  13        6.56       15.39     18.09 o 
   8  -8  13        0.11        8.83     19.59 o 
  -7  -7  13       56.60       51.43     11.64 o 
  -6  -7  13       35.26       32.74     11.60 o 
  -5  -7  13      364.56      339.22     11.77 o 
  -4  -7  13      221.97      229.44      9.53 o 
  -3  -7  13      237.15      258.36      9.75 o 
  -2  -7  13       12.68       17.17      8.63 o 
  -1  -7  13      222.14      196.00     10.80 o 
   0  -7  13      138.53      136.83     10.08 o 
   1  -7  13      381.25      418.86      8.98 o 
   2  -7  13      197.94      200.24      9.88 o 
   3  -7  13       51.24       68.10     10.56 o 
   4  -7  13      182.88      175.31     13.78 o 
   5  -7  13      247.02      238.25     11.45 o 
   6  -7  13      102.62       96.46     16.76 o 
   7  -7  13      888.41      901.45     28.43 o 
   8  -7  13        0.60        4.89     14.99 o 
   9  -7  13       53.93       55.31     20.19 o 
  -8  -6  13      105.63       93.55     19.16 o 
  -7  -6  13       32.21       38.38     10.79 o 
  -6  -6  13      225.55      211.33     10.08 o 
  -5  -6  13        0.02        0.86      9.20 o 
  -4  -6  13       22.91       29.02     10.86 o 
  -3  -6  13      165.94      153.03      8.19 o 
  -2  -6  13       38.90       22.11      9.22 o 
  -1  -6  13       79.65       97.04      8.28 o 
   0  -6  13        8.74        3.94      7.83 o 
   1  -6  13        3.41        4.86      7.97 o 
   2  -6  13      204.82      211.16     10.47 o 
   3  -6  13       83.58       72.09     11.66 o 
   4  -6  13      224.72      217.57     10.26 o 
   5  -6  13      654.47      643.63     13.15 o 
   6  -6  13      116.24      118.87     11.63 o 
   7  -6  13       86.90       73.28     13.66 o 
   8  -6  13        1.53       -3.57     17.76 o 
   9  -6  13      177.42      156.39     19.91 o 
  -9  -5  13       19.94       24.71     13.08 o 
  -8  -5  13        0.34       -2.11     12.07 o 
  -7  -5  13        5.95       15.55      9.11 o 
  -6  -5  13      119.03      110.43      9.31 o 
  -5  -5  13        3.67        5.26      8.49 o 
  -4  -5  13        8.28       15.07     10.26 o 
  -3  -5  13       52.94       50.07      8.79 o 
  -2  -5  13      163.09      169.18      8.08 o 
  -1  -5  13      589.40      613.55      9.81 o 
   0  -5  13        8.57       21.72      7.12 o 
   1  -5  13       33.57       36.89      9.34 o 
   2  -5  13       40.15       39.94     10.95 o 
   3  -5  13      477.94      516.51     10.26 o 
   4  -5  13      113.10      112.33      8.91 o 
   5  -5  13        3.47        8.29     10.29 o 
   6  -5  13       40.12       40.97     12.47 o 
   7  -5  13       26.70       11.93     16.07 o 
   8  -5  13      241.93      236.36     14.90 o 
   9  -5  13        8.03       18.66     18.65 o 
  10  -5  13      141.51      118.04     21.09 o 
  -9  -4  13        7.49       12.14     12.35 o 
  -8  -4  13       50.71       44.06     11.19 o 
  -7  -4  13        0.90        4.78      8.58 o 
  -6  -4  13       42.00       59.31      8.15 o 
  -5  -4  13      143.70      130.58      8.47 o 
  -4  -4  13      669.00      719.52      9.65 o 
  -3  -4  13       58.62       50.55      7.20 o 
  -2  -4  13      179.07      202.27      8.17 o 
  -1  -4  13      138.02      154.26      8.44 o 
   0  -4  13       65.59       61.83      6.96 o 
   1  -4  13      410.22      394.04     11.47 o 
   2  -4  13     3047.31     3067.61     53.20 o 
   3  -4  13       79.63       89.45      8.60 o 
   4  -4  13      122.16      115.15      9.35 o 
   5  -4  13       12.67        9.21     11.64 o 
   6  -4  13      815.75      836.78     46.09 o 
   7  -4  13      305.85      314.21     16.74 o 
   8  -4  13      664.12      694.22     19.00 o 
   9  -4  13      104.73      105.42     15.63 o 
  10  -4  13       18.06       25.55     20.09 o 
 -10  -3  13        2.43       10.25     11.75 o 
  -9  -3  13        0.10        7.27     12.94 o 
  -8  -3  13        2.11        1.96     10.59 o 
  -7  -3  13      270.59      293.59     11.58 o 
  -6  -3  13      155.16      166.60      8.20 o 
  -5  -3  13       52.16       65.20      8.86 o 
  -4  -3  13      177.97      175.44      7.61 o 
  -3  -3  13      250.23      236.56      8.67 o 
  -2  -3  13        5.94        3.15      8.91 o 
  -1  -3  13      890.47      870.37     10.29 o 
   0  -3  13       10.24        8.37      7.77 o 
   1  -3  13     1052.58     1011.98     28.23 o 
   2  -3  13      704.16      697.80     10.10 o 
   3  -3  13     1008.16      996.84     14.75 o 
   4  -3  13      105.09      117.77      8.81 o 
   5  -3  13     3046.54     3110.08     29.65 o 
   6  -3  13        0.07       -1.05     14.88 o 
   7  -3  13       13.19       20.42     15.56 o 
   8  -3  13      384.24      357.91     17.96 o 
   9  -3  13       11.91       22.02     15.16 o 
  10  -3  13       44.54       51.45     19.89 o 
 -10  -2  13        6.58        9.43     10.45 o 
  -9  -2  13       27.55       37.08      9.58 o 
  -8  -2  13       23.83       36.81     11.59 o 
  -7  -2  13       27.13       30.32      9.54 o 
  -6  -2  13       58.70       60.10      8.18 o 
  -5  -2  13      183.95      177.26      8.79 o 
  -4  -2  13       19.93       16.91      7.59 o 
  -3  -2  13      174.67      165.84      7.68 o 
  -2  -2  13        8.12        5.41      8.64 o 
  -1  -2  13      442.09      433.18      9.41 o 
   0  -2  13        0.04        1.17      7.09 o 
   1  -2  13      269.20      253.61      8.65 o 
   2  -2  13      266.99      271.92      9.59 o 
   3  -2  13      160.18      151.98      8.52 o 
   4  -2  13       19.27       31.48     10.22 o 
   5  -2  13       23.69       24.25     10.97 o 
   6  -2  13       18.78       25.20     11.91 o 
   7  -2  13       60.16       72.47     15.52 o 
   8  -2  13       41.17       49.71     13.83 o 
   9  -2  13      127.55      110.41     16.85 o 
  10  -2  13      124.89       93.10     16.58 o 
 -10  -1  13       57.42       44.86     10.92 o 
  -9  -1  13       89.50       83.92     10.02 o 
  -8  -1  13       17.55       21.63     10.08 o 
  -7  -1  13       47.75       47.86      8.53 o 
  -6  -1  13      187.76      188.97      8.49 o 
  -5  -1  13        0.64        8.01      7.03 o 
  -4  -1  13      214.79      228.39      8.83 o 
  -3  -1  13      625.24      551.54      8.33 o 
  -2  -1  13       40.33       30.18      7.93 o 
  -1  -1  13     1540.57     1391.71     10.06 o 
   0  -1  13      489.14      463.86     19.95 o 
   1  -1  13      155.92      152.44      9.00 o 
   2  -1  13      378.28      374.63     14.13 o 
   3  -1  13       73.29       84.45      8.35 o 
   4  -1  13      128.94      133.01      9.83 o 
   5  -1  13      161.29      145.00      9.45 o 
   6  -1  13       52.53       57.93     11.89 o 
   7  -1  13      129.57      137.59     15.55 o 
   8  -1  13      129.18      153.56     16.74 o 
   9  -1  13      104.19      120.19     18.45 o 
  10  -1  13      384.09      375.70     20.06 o 
 -11   0  13        4.64        9.38     13.04 o 
 -10   0  13      318.53      295.60     31.06 o 
  -9   0  13        4.94       12.56     11.89 o 
  -8   0  13       72.96       80.46      9.29 o 
  -7   0  13      143.99      154.91     11.10 o 
  -6   0  13      173.01      168.38      8.99 o 
  -5   0  13      257.14      256.53      7.89 o 
  -4   0  13     2149.17     2097.60     22.13 o 
  -3   0  13       13.38       15.41      7.37 o 
  -2   0  13     4981.70     4870.65     50.34 o 
  -1   0  13      338.08      331.34      8.68 o 
   0   0  13      260.81      313.38      8.59 o 
   1   0  13       84.16       90.49      8.04 o 
   2   0  13     1995.59     2010.72     16.99 o 
   3   0  13      543.79      547.40     10.44 o 
   4   0  13        6.33        8.64      9.41 o 
   5   0  13       19.76       22.68     10.01 o 
   6   0  13      628.16      644.68     11.46 o 
   7   0  13      336.49      359.31     13.77 o 
   8   0  13        0.52       -1.80     13.40 o 
   9   0  13       11.12       15.06     15.20 o 
  10   0  13       74.92       57.77     20.78 o 
 -11   1  13      251.06      251.39     14.73 o 
 -10   1  13      100.35       91.60     11.87 o 
  -9   1  13        5.15        7.52      9.60 o 
  -8   1  13       22.13       29.53      9.86 o 
  -7   1  13      141.98      139.54      9.38 o 
  -6   1  13      290.84      307.26     10.37 o 
  -5   1  13      186.56      186.73      7.85 o 
  -4   1  13       16.50       11.26      7.35 o 
  -3   1  13      146.40      178.98      7.77 o 
  -2   1  13       19.94       20.46      7.07 o 
  -1   1  13      881.82      850.01     14.05 o 
   0   1  13       66.43       65.72      9.93 o 
   1   1  13        3.50        5.87      7.74 o 
   2   1  13       22.54       20.25      8.93 o 
   3   1  13      893.07      874.74     15.24 o 
   4   1  13      378.91      379.64      9.71 o 
   5   1  13     1668.05     1737.50     16.26 o 
   6   1  13      311.50      313.41      9.69 o 
   7   1  13      410.02      385.12     11.29 o 
   8   1  13      297.45      320.64     13.06 o 
   9   1  13        5.08        9.02     14.74 o 
 -11   2  13        0.21       10.17     11.43 o 
 -10   2  13      253.48      250.43     33.11 o 
  -9   2  13      104.27      107.56     10.93 o 
  -8   2  13      596.50      614.42     12.22 o 
  -7   2  13        0.13        0.93      8.26 o 
  -6   2  13        8.91       10.87      7.87 o 
  -5   2  13      216.20      211.39      9.08 o 
  -4   2  13      351.32      375.13      9.23 o 
  -3   2  13      141.90      131.97      8.37 o 
  -2   2  13     1515.44     1454.92     21.76 o 
  -1   2  13       77.92       80.37      8.09 o 
   0   2  13      283.30      279.85      8.84 o 
   1   2  13       27.68       32.09      8.85 o 
   2   2  13        0.78        5.43      8.17 o 
   3   2  13      144.03      144.33      8.96 o 
   4   2  13      824.00      829.90     17.70 o 
   5   2  13       69.44       69.45      8.09 o 
   6   2  13        1.99        5.16      9.66 o 
   7   2  13      321.34      341.98     13.94 o 
   8   2  13        1.30        1.15     13.46 o 
   9   2  13        7.15        8.78     13.74 o 
 -11   3  13      515.53      488.32     15.66 o 
 -10   3  13        4.39        1.64     10.63 o 
  -9   3  13       16.86       19.35     10.68 o 
  -8   3  13        1.32        5.94      9.81 o 
  -7   3  13      720.79      710.35     18.90 o 
  -6   3  13      118.23      119.90      9.28 o 
  -5   3  13       70.61       66.13      7.32 o 
  -4   3  13      333.02      310.41     10.31 o 
  -3   3  13     2580.22     2522.31     27.53 o 
  -2   3  13        2.16        9.25      8.83 o 
  -1   3  13      290.67      320.85      9.00 o 
   0   3  13     1458.09     1419.76     19.93 o 
   1   3  13     1262.87     1193.13     20.14 o 
   2   3  13        9.77       12.74      8.48 o 
   3   3  13     1371.09     1409.94     27.45 o 
   4   3  13      110.66      121.12      8.80 o 
   5   3  13        0.62        0.89      9.70 o 
   6   3  13       42.34       43.50     10.09 o 
   7   3  13        0.96        0.80     11.05 o 
   8   3  13       12.50        7.79     11.38 o 
 -11   4  13        4.02        4.17     12.88 o 
 -10   4  13       73.62       76.18     12.09 o 
  -9   4  13        5.90        9.54     12.07 o 
  -8   4  13      112.29       98.87     10.41 o 
  -7   4  13       26.07       27.54      8.82 o 
  -6   4  13      466.65      478.47     10.55 o 
  -5   4  13       76.20       88.37      8.82 o 
  -4   4  13       83.65       88.20      8.78 o 
  -3   4  13        5.48       10.85      9.38 o 
  -2   4  13     3776.83     3654.81     20.58 o 
  -1   4  13       67.28       66.36      8.41 o 
   0   4  13     3385.98     3517.53     31.47 o 
   1   4  13      107.56      112.58      9.62 o 
   2   4  13        3.51       10.32      8.65 o 
   3   4  13       35.97       42.90     10.20 o 
   4   4  13       69.97       65.44      9.68 o 
   5   4  13       72.55       83.72     10.19 o 
   6   4  13       11.36       12.00      9.86 o 
   7   4  13       60.88       57.54     10.68 o 
   8   4  13      142.28      135.82     12.92 o 
 -11   5  13      226.28      215.27     15.36 o 
 -10   5  13        4.63        3.45     12.06 o 
  -9   5  13       19.24       34.31     11.24 o 
  -8   5  13       34.38       42.98      9.65 o 
  -7   5  13      553.91      551.52     11.71 o 
  -6   5  13       67.40       66.90     12.48 o 
  -5   5  13       74.23       84.01      9.51 o 
  -4   5  13        3.72        2.77      8.63 o 
  -3   5  13     1050.00     1066.33     10.88 o 
  -2   5  13       27.64       37.27      8.61 o 
  -1   5  13       13.08       20.04      9.72 o 
   0   5  13       35.71       48.87      9.91 o 
   1   5  13      111.39      110.64      9.18 o 
   2   5  13       16.32       16.72      8.28 o 
   3   5  13      228.19      239.79     10.10 o 
   4   5  13        2.85       11.35      9.91 o 
   5   5  13       33.42       21.62     11.86 o 
   6   5  13        7.91        8.01     11.48 o 
   7   5  13        8.90       19.62     11.38 o 
 -10   6  13      335.95      332.93     15.40 o 
  -9   6  13       43.16       53.76     11.98 o 
  -8   6  13      130.56      108.03     12.89 o 
  -7   6  13      126.08      116.53     10.66 o 
  -6   6  13     1051.77     1088.36     14.49 o 
  -5   6  13       40.45       36.81      9.64 o 
  -4   6  13        2.59       14.57     10.36 o 
  -3   6  13      109.12      119.84      9.65 o 
  -2   6  13      137.05      119.89     10.40 o 
  -1   6  13      109.43      112.08      8.81 o 
   0   6  13     1063.66     1109.36     13.11 o 
   1   6  13        9.42       14.71      9.46 o 
   2   6  13      125.74      143.94     10.09 o 
   3   6  13       37.59       43.60     11.32 o 
   4   6  13        7.97       10.89      9.50 o 
   5   6  13       56.63       61.08     11.47 o 
   6   6  13        3.03       -0.78     10.99 o 
 -10   7  13       41.14       34.91     14.21 o 
  -9   7  13       19.66       12.25     15.31 o 
  -8   7  13       65.35       59.00     14.11 o 
  -7   7  13        0.03       -1.13     12.50 o 
  -6   7  13       16.19       23.01     11.90 o 
  -5   7  13      635.73      578.01     11.69 o 
  -4   7  13       31.77       32.54     10.01 o 
  -3   7  13        2.75       13.14     10.45 o 
  -2   7  13       28.75       23.42      8.51 o 
  -1   7  13      236.67      247.21     10.21 o 
   0   7  13       23.68       29.70     10.98 o 
   1   7  13        0.48       -2.57     10.05 o 
   2   7  13      142.91      132.37     11.72 o 
   3   7  13       45.69       47.29     10.01 o 
   4   7  13       83.44       77.98     12.98 o 
   5   7  13      172.35      163.43     14.15 o 
   6   7  13        0.73       -1.22     29.03 o 
  -9   8  13       52.36       50.82     16.75 o 
  -8   8  13      105.74       89.78     19.35 o 
  -7   8  13       26.65       17.04     14.63 o 
  -6   8  13       54.54       47.83     13.31 o 
  -5   8  13       28.68       26.64     12.89 o 
  -4   8  13        0.04        6.68     10.89 o 
  -3   8  13       11.86       25.58      9.59 o 
  -2   8  13        2.63        7.10     11.19 o 
  -1   8  13       13.38       16.99     10.19 o 
   0   8  13       47.31       46.03     10.54 o 
   1   8  13        0.59        3.29     10.61 o 
   2   8  13       64.04       70.74     10.39 o 
   3   8  13       78.24       85.31     13.33 o 
   4   8  13      253.99      238.86     12.81 o 
  -8   9  13       13.78       16.52     16.16 o 
  -7   9  13      194.51      209.88     19.71 o 
  -6   9  13       33.63       63.50     18.25 o 
  -5   9  13       27.08       37.87     17.89 o 
  -4   9  13       35.77       46.13     12.33 o 
  -3   9  13       50.21       41.54     11.85 o 
  -2   9  13      122.18      131.50     10.57 o 
  -1   9  13      139.30      121.09     12.54 o 
   0   9  13       12.50       19.64     11.47 o 
   1   9  13        6.84        8.60     11.78 o 
   2   9  13      206.78      207.49     12.74 o 
   3   9  13      263.92      245.29     12.20 o 
  -7  10  13       22.01       -5.42     29.44 o 
  -6  10  13       42.45       31.33     20.07 o 
  -5  10  13       31.66       36.17     19.06 o 
  -4  10  13        3.37        2.64     15.67 o 
  -3  10  13       90.18       65.91     13.74 o 
  -2  10  13       18.81       16.70     12.95 o 
  -1  10  13       46.09       39.94     13.77 o 
   0  10  13      235.08      204.79     16.65 o 
   1  10  13      219.40      202.58     17.34 o 
   1 -11  14        1.53       11.46     14.48 o 
   2 -11  14       10.67       16.59     14.65 o 
   3 -11  14      232.32      217.27     15.33 o 
  -2 -10  14       34.11       45.64     11.51 o 
  -1 -10  14      261.70      256.07     11.96 o 
   0 -10  14       15.85        6.75     10.20 o 
   1 -10  14        5.20       13.25     13.08 o 
   2 -10  14       18.94       24.63     11.05 o 
   3 -10  14      175.71      157.92     12.70 o 
   4 -10  14        9.17        6.00     13.89 o 
   5 -10  14      210.80      188.05     16.14 o 
   6 -10  14        0.01        3.39     14.18 o 
  -4  -9  14      301.92      306.23     14.66 o 
  -3  -9  14       69.41       78.74     13.60 o 
  -2  -9  14       14.11       19.92      9.90 o 
  -1  -9  14      121.46      128.87     10.73 o 
   0  -9  14        0.19        3.23     12.33 o 
   1  -9  14       65.04       77.39      9.42 o 
   2  -9  14      328.35      322.92     12.31 o 
   3  -9  14      243.35      250.91     10.89 o 
   4  -9  14      169.59      132.22     13.10 o 
   5  -9  14       44.63       33.51     16.14 o 
   6  -9  14       36.45       24.52     15.94 o 
   7  -9  14      228.39      179.74     14.93 o 
  -5  -8  14       22.26       26.76     11.25 o 
  -4  -8  14        0.47        4.62      9.86 o 
  -3  -8  14       22.89       30.43     11.17 o 
  -2  -8  14       10.31       20.86      9.63 o 
  -1  -8  14       94.13       94.44     11.89 o 
   0  -8  14      376.03      390.98     10.36 o 
   1  -8  14       12.95       18.39     10.15 o 
   2  -8  14      443.07      427.00     10.63 o 
   3  -8  14        3.41       -1.07     11.46 o 
   4  -8  14       33.68       39.32     14.64 o 
   5  -8  14      233.39      214.23     12.50 o 
   6  -8  14       12.86        8.02     15.89 o 
   7  -8  14       68.00       59.28     15.93 o 
   8  -8  14      179.04      154.47     20.96 o 
  -7  -7  14      381.73      345.89     16.40 o 
  -6  -7  14       61.34       60.44     13.82 o 
  -5  -7  14        3.75        7.66     12.82 o 
  -4  -7  14      216.94      216.24     10.27 o 
  -3  -7  14      519.52      486.23     11.31 o 
  -2  -7  14       49.99       58.77      9.30 o 
  -1  -7  14       92.75       93.15     10.06 o 
   0  -7  14      183.12      170.15      9.35 o 
   1  -7  14       57.31       57.68      9.77 o 
   2  -7  14      142.16      155.26     10.18 o 
   3  -7  14       45.28       50.36     10.88 o 
   4  -7  14       52.27       60.19     10.60 o 
   5  -7  14      196.69      189.37     11.70 o 
   6  -7  14      122.26      127.42     14.86 o 
   7  -7  14       34.07       26.98     18.40 o 
   8  -7  14      116.39      100.81     19.87 o 
  -7  -6  14      280.24      264.42     13.64 o 
  -6  -6  14      100.47      127.11     10.50 o 
  -5  -6  14      112.58      113.86     10.61 o 
  -4  -6  14       86.20       77.35     11.31 o 
  -3  -6  14      150.20      143.57      8.02 o 
  -2  -6  14      489.94      494.06     11.41 o 
  -1  -6  14        1.64        7.14      8.34 o 
   0  -6  14       24.54       14.35      7.66 o 
   1  -6  14       97.47       98.56      8.69 o 
   2  -6  14      213.88      242.61     10.83 o 
   3  -6  14      222.35      215.80     10.38 o 
   4  -6  14       28.18       30.73     10.75 o 
   5  -6  14       12.06       19.84     12.39 o 
   6  -6  14        1.72        9.46     13.52 o 
   7  -6  14       76.15       80.47     14.73 o 
   8  -6  14       94.79      105.83     18.78 o 
   9  -6  14       75.53       62.63     20.49 o 
  -8  -5  14       35.11       34.63     10.30 o 
  -7  -5  14      182.09      177.47     11.83 o 
  -6  -5  14       58.67       50.85      9.68 o 
  -5  -5  14      123.95      118.84      9.26 o 
  -4  -5  14        0.02       -2.02      8.50 o 
  -3  -5  14      125.48      158.70     10.24 o 
  -2  -5  14       67.09       58.91      9.91 o 
  -1  -5  14      186.82      241.94     10.17 o 
   0  -5  14       88.19       88.19      8.88 o 
   1  -5  14        0.37        5.43      9.70 o 
   2  -5  14      101.51      100.52      9.08 o 
   3  -5  14      112.95      123.07      9.36 o 
   4  -5  14        7.68       13.11     10.28 o 
   5  -5  14      997.57      980.16     13.45 o 
   6  -5  14        0.17       13.99     15.76 o 
   7  -5  14      107.40       96.86     13.94 o 
   8  -5  14       61.69       53.96     14.85 o 
   9  -5  14      428.04      412.45     27.35 o 
  -9  -4  14       53.12       53.67     11.76 o 
  -8  -4  14      200.86      211.11     14.18 o 
  -7  -4  14       21.97       32.87      8.94 o 
  -6  -4  14        1.05        0.69      9.73 o 
  -5  -4  14        1.06        3.47      7.83 o 
  -4  -4  14      822.80      859.46     11.05 o 
  -3  -4  14      238.19      245.30      8.70 o 
  -2  -4  14       83.74       85.40      8.59 o 
  -1  -4  14        1.94        2.94     10.72 o 
   0  -4  14       16.55       30.68      7.74 o 
   1  -4  14        5.19        6.07      7.66 o 
   2  -4  14        0.21       12.42      9.50 o 
   3  -4  14      127.44      134.90      8.23 o 
   4  -4  14      201.71      231.83     10.22 o 
   5  -4  14      143.81      146.96     12.65 o 
   6  -4  14      378.29      422.02     42.08 o 
   7  -4  14      184.05      222.28     12.33 o 
   8  -4  14      414.63      399.05     18.37 o 
   9  -4  14        4.01        0.42     19.40 o 
  -9  -3  14        0.85       -1.53     12.31 o 
  -8  -3  14        5.62       14.07     11.23 o 
  -7  -3  14        7.73        4.22     11.33 o 
  -6  -3  14       76.92       88.41     10.96 o 
  -5  -3  14       27.24       29.83     10.00 o 
  -4  -3  14       77.39       89.59      8.18 o 
  -3  -3  14       69.22       69.27     10.95 o 
  -2  -3  14      109.53      111.36      7.83 o 
  -1  -3  14       63.82       69.45      8.22 o 
   0  -3  14      126.00      126.28      7.78 o 
   1  -3  14        5.43       11.49      9.15 o 
   2  -3  14        3.51        7.97      8.28 o 
   3  -3  14      207.34      215.71      9.06 o 
   4  -3  14       44.05       46.68      9.14 o 
   5  -3  14       50.05       45.26     10.37 o 
   6  -3  14       53.37       59.44     15.52 o 
   7  -3  14        0.85       11.17     16.05 o 
   8  -3  14       45.84       61.26     14.38 o 
   9  -3  14      202.29      177.95     17.14 o 
 -10  -2  14       31.47       42.95     12.83 o 
  -9  -2  14        0.91        6.92     10.77 o 
  -8  -2  14      160.86      176.19     12.77 o 
  -7  -2  14       55.12       58.27      8.36 o 
  -6  -2  14      384.36      411.59     11.78 o 
  -5  -2  14      118.46      124.45      7.40 o 
  -4  -2  14       19.62       24.06      8.38 o 
  -3  -2  14      150.05      142.31      8.00 o 
  -2  -2  14      764.14      714.44      9.99 o 
  -1  -2  14       37.32       50.51      9.03 o 
   0  -2  14        0.25        4.27      8.06 o 
   1  -2  14        0.04        4.86      9.13 o 
   2  -2  14     1059.92     1016.73     11.91 o 
   3  -2  14       26.67       24.30      8.56 o 
   4  -2  14     2415.46     2435.36     30.35 o 
   5  -2  14      129.18      134.41     10.13 o 
   6  -2  14      144.01      141.38     11.81 o 
   7  -2  14       71.45       70.60     13.34 o 
   8  -2  14        1.91       15.99     17.41 o 
   9  -2  14        3.08       18.89     15.76 o 
 -10  -1  14        9.52       10.00     12.28 o 
  -9  -1  14      157.14      148.71     11.73 o 
  -8  -1  14        3.36       -0.99      8.40 o 
  -7  -1  14       10.48       12.89      9.68 o 
  -6  -1  14      134.69      141.28     10.33 o 
  -5  -1  14      582.41      581.71     21.48 o 
  -4  -1  14        1.72        4.93      7.65 o 
  -3  -1  14        9.61        8.99      7.33 o 
  -2  -1  14      399.46      374.03      8.37 o 
  -1  -1  14      882.92      911.54     18.82 o 
   0  -1  14       50.88       66.25      8.20 o 
   1  -1  14     3967.33     3869.05     29.69 o 
   2  -1  14       29.75       38.18      8.35 o 
   3  -1  14      995.44     1032.74     10.61 o 
   4  -1  14        0.20       -0.32     10.12 o 
   5  -1  14      260.34      259.24     10.53 o 
   6  -1  14      188.93      210.32     11.33 o 
   7  -1  14       82.13       95.58     13.55 o 
   8  -1  14       25.21       34.58     17.66 o 
   9  -1  14      464.32      439.78     33.54 o 
 -10   0  14      272.08      256.10     13.00 o 
  -9   0  14       68.95       71.31     10.30 o 
  -8   0  14        2.89        7.42     10.28 o 
  -7   0  14       12.54       12.21      8.64 o 
  -6   0  14      395.99      414.15      9.98 o 
  -5   0  14        8.61       12.66      9.51 o 
  -4   0  14       11.13       20.02      8.32 o 
  -3   0  14      405.29      403.36      8.67 o 
  -2   0  14      257.36      267.96      8.78 o 
  -1   0  14       63.04       53.64      7.97 o 
   0   0  14      269.07      296.68     11.26 o 
   1   0  14       50.48       48.52      8.11 o 
   2   0  14        7.79        8.82      8.26 o 
   3   0  14        4.56        8.83      8.40 o 
   4   0  14      741.80      752.09     11.94 o 
   5   0  14       30.70       36.43      8.44 o 
   6   0  14      755.77      798.38     19.77 o 
   7   0  14      290.15      326.61     17.30 o 
   8   0  14      289.39      275.96     27.52 o 
   9   0  14       24.32       11.95     16.06 o 
 -10   1  14       72.52       76.68     12.11 o 
  -9   1  14      175.27      183.91     12.64 o 
  -8   1  14       78.47      100.09      9.49 o 
  -7   1  14       37.84       30.79      8.83 o 
  -6   1  14       66.27       68.23      9.54 o 
  -5   1  14     2392.75     2264.10     40.11 o 
  -4   1  14        1.29       -0.14      7.52 o 
  -3   1  14      123.70      135.29      7.91 o 
  -2   1  14      368.81      358.54      8.56 o 
  -1   1  14      386.11      416.37     12.02 o 
   0   1  14      189.49      183.40      8.49 o 
   1   1  14      535.75      473.95      9.14 o 
   2   1  14        1.53        5.51      7.59 o 
   3   1  14      414.69      408.04     10.58 o 
   4   1  14        2.96       -6.35      9.88 o 
   5   1  14      105.58      107.84      8.75 o 
   6   1  14      246.04      251.14      9.62 o 
   7   1  14      260.47      264.46     11.22 o 
   8   1  14      243.40      247.32     21.93 o 
   9   1  14        0.90        5.03     13.54 o 
 -10   2  14       79.63       89.12     13.40 o 
  -9   2  14       58.62       58.76     12.44 o 
  -8   2  14      595.53      623.22     15.23 o 
  -7   2  14       25.55       26.37      9.63 o 
  -6   2  14      501.14      525.54      9.69 o 
  -5   2  14       52.25       47.09      9.77 o 
  -4   2  14      774.31      728.37      9.78 o 
  -3   2  14      190.66      190.07      8.83 o 
  -2   2  14      139.85      160.93      8.56 o 
  -1   2  14      259.73      261.72      7.88 o 
   0   2  14     2891.22     2768.19     19.03 o 
   1   2  14        9.68        5.14      7.48 o 
   2   2  14       77.34       71.39      9.78 o 
   3   2  14      415.47      432.10     10.86 o 
   4   2  14      783.25      733.29     10.33 o 
   5   2  14      126.63      126.93      9.08 o 
   6   2  14      175.72      185.62     10.84 o 
   7   2  14        0.01        7.90     11.48 o 
   8   2  14       65.06       54.79     11.88 o 
 -10   3  14       71.39       62.75     11.35 o 
  -9   3  14      311.03      303.16     12.72 o 
  -8   3  14        1.36        2.38     10.18 o 
  -7   3  14      183.34      181.41      9.51 o 
  -6   3  14        1.85        6.00      7.60 o 
  -5   3  14       64.73       64.09      7.66 o 
  -4   3  14       12.17       11.04      8.41 o 
  -3   3  14       88.20      103.46     11.22 o 
  -2   3  14      242.85      250.19      9.28 o 
  -1   3  14      247.22      265.74      9.09 o 
   0   3  14        7.26        6.46      7.61 o 
   1   3  14      495.19      475.36     10.62 o 
   2   3  14      186.64      184.45      8.50 o 
   3   3  14      103.61      129.70     10.49 o 
   4   3  14      148.28      157.77      9.96 o 
   5   3  14      100.94      103.25     10.22 o 
   6   3  14       22.46       22.44      9.79 o 
   7   3  14        0.93       -1.64     11.57 o 
   8   3  14       76.62       57.84     13.01 o 
 -10   4  14      248.89      227.05     13.00 o 
  -9   4  14        2.10       16.98     12.66 o 
  -8   4  14       56.44       62.13     10.59 o 
  -7   4  14       40.61       44.56      9.83 o 
  -6   4  14       16.09       23.13      9.35 o 
  -5   4  14        0.02        5.05      9.08 o 
  -4   4  14      967.82      918.01     15.24 o 
  -3   4  14      190.83      181.38      8.39 o 
  -2   4  14      723.61      714.23     12.80 o 
  -1   4  14       61.55       64.81      8.00 o 
   0   4  14      452.46      452.67     10.66 o 
   1   4  14       12.89       12.03      8.72 o 
   2   4  14      503.09      517.71      9.25 o 
   3   4  14       71.05       84.17      8.73 o 
   4   4  14       14.86        9.59      9.73 o 
   5   4  14       34.22       37.36      9.63 o 
   6   4  14       17.01       19.70     10.26 o 
   7   4  14       38.09       45.67     12.26 o 
 -10   5  14      110.97      105.77     13.37 o 
  -9   5  14       12.14       10.09     15.13 o 
  -8   5  14       67.96       69.62     12.81 o 
  -7   5  14        1.49       -8.32     10.34 o 
  -6   5  14        1.50       13.28      8.85 o 
  -5   5  14      964.24      906.41     10.48 o 
  -4   5  14      256.72      274.27      9.93 o 
  -3   5  14      295.53      248.80      8.31 o 
  -2   5  14      337.91      312.35     10.80 o 
  -1   5  14        0.36        6.84      8.16 o 
   0   5  14       89.06       95.19      8.58 o 
   1   5  14       28.65       27.98     10.25 o 
   2   5  14      441.30      451.69     10.80 o 
   3   5  14       36.90       27.82     11.15 o 
   4   5  14        0.16       -2.45     10.48 o 
   5   5  14       61.55       65.79     11.14 o 
   6   5  14       16.81       28.82     11.98 o 
   7   5  14        9.45       10.60     11.84 o 
 -10   6  14        0.15        7.52     13.65 o 
  -9   6  14       29.71       20.38     13.56 o 
  -8   6  14      221.27      217.63     11.50 o 
  -7   6  14        0.35       -1.54     10.72 o 
  -6   6  14       20.19       17.22     11.34 o 
  -5   6  14      126.37      116.71      9.28 o 
  -4   6  14      185.76      176.97     11.00 o 
  -3   6  14      102.46       92.91     10.68 o 
  -2   6  14       27.13       36.45      9.48 o 
  -1   6  14       49.39       40.57      9.51 o 
   0   6  14      434.00      389.13     11.68 o 
   1   6  14       64.80       51.68     10.94 o 
   2   6  14       50.34       59.84     11.47 o 
   3   6  14        8.31        1.25     10.55 o 
   4   6  14      155.59      154.06     11.55 o 
   5   6  14        3.03        7.71     11.88 o 
   6   6  14        4.22        3.84     11.57 o 
  -9   7  14       43.05       41.21     13.66 o 
  -8   7  14        0.36        2.00     13.73 o 
  -7   7  14       47.95       54.37     15.53 o 
  -6   7  14       65.89       61.19     11.22 o 
  -5   7  14       21.75       24.15     10.59 o 
  -4   7  14       10.65        9.82      8.97 o 
  -3   7  14        3.89        3.35     11.31 o 
  -2   7  14       18.07       27.12     11.02 o 
  -1   7  14      175.35      176.42     11.51 o 
   0   7  14        8.14       10.70      9.37 o 
   1   7  14       39.21       58.91     10.55 o 
   2   7  14       29.87       39.01     10.04 o 
   3   7  14       27.63       26.82     10.43 o 
   4   7  14       40.83       54.40     10.91 o 
   5   7  14      105.40      118.58     13.11 o 
  -8   8  14       24.56       41.15     27.86 o 
  -7   8  14       73.15       88.52     14.35 o 
  -6   8  14        0.16        6.51     12.78 o 
  -5   8  14       82.91       84.64     12.02 o 
  -4   8  14      388.71      408.90     14.03 o 
  -3   8  14       20.20       16.00     11.76 o 
  -2   8  14      174.59      202.23     13.02 o 
  -1   8  14       11.75       19.30     12.20 o 
   0   8  14       40.43       41.88     10.96 o 
   1   8  14      141.69      168.50     10.73 o 
   2   8  14        0.44        8.95     10.65 o 
   3   8  14       35.48       41.49     13.89 o 
   4   8  14        0.12        0.42     11.04 o 
  -7   9  14        1.92        2.14     15.66 o 
  -6   9  14       73.29       59.90     13.50 o 
  -5   9  14        2.10        4.15     15.25 o 
  -4   9  14        9.54       16.70     12.71 o 
  -3   9  14      241.68      248.11     14.73 o 
  -2   9  14       21.20       20.34     12.87 o 
  -1   9  14        1.58        4.83     11.10 o 
   0   9  14       61.99       49.65     11.40 o 
   1   9  14       30.90       34.72     11.46 o 
   2   9  14      328.15      298.53     15.13 o 
  -5  10  14       28.72       19.23     16.47 o 
  -4  10  14        8.31       26.52     20.15 o 
  -3  10  14        0.61        7.32     14.21 o 
  -2  10  14       31.34       34.18     14.26 o 
  -1  10  14       14.21       15.95     13.32 o 
   0  10  14        1.16       -8.12     11.81 o 
  -1 -10  15      164.52      164.25     11.20 o 
   0 -10  15      119.82      119.53     11.87 o 
   1 -10  15        0.39        0.84     13.97 o 
   2 -10  15       45.02       43.78     14.27 o 
   3 -10  15       69.64       72.13     14.23 o 
   4 -10  15        8.07       14.02     14.51 o 
  -3  -9  15      138.32      125.44     12.75 o 
  -2  -9  15        4.05       15.51     10.33 o 
  -1  -9  15      131.73      120.95     11.12 o 
   0  -9  15        1.71       12.88     11.50 o 
   1  -9  15       52.75       56.50     10.51 o 
   2  -9  15        2.74        4.15     11.55 o 
   3  -9  15      168.84      143.51     13.33 o 
   4  -9  15        5.62       14.34     16.10 o 
   5  -9  15      330.21      263.58     23.25 o 
   6  -9  15       14.39       14.96     14.78 o 
  -5  -8  15       60.98       59.10     11.87 o 
  -4  -8  15      446.48      426.71     15.26 o 
  -3  -8  15      399.67      384.77     13.74 o 
  -2  -8  15       36.91       29.64     12.54 o 
  -1  -8  15       32.40       31.79      9.98 o 
   0  -8  15       12.17       13.12      9.88 o 
   1  -8  15      254.46      270.12     11.29 o 
   2  -8  15      143.38      133.72     12.33 o 
   3  -8  15      359.91      342.89     13.05 o 
   4  -8  15        5.52       12.48     10.14 o 
   5  -8  15        4.39       15.10     14.17 o 
   6  -8  15        5.64        5.26     18.87 o 
   7  -8  15       69.88       71.56     16.62 o 
  -6  -7  15      222.00      199.06     11.29 o 
  -5  -7  15       31.84       17.86     12.13 o 
  -4  -7  15       32.75       49.36     11.34 o 
  -3  -7  15      711.04      705.59     11.32 o 
  -2  -7  15       33.89       39.42     10.38 o 
  -1  -7  15        3.56        1.37     10.07 o 
   0  -7  15      152.00      145.71      8.92 o 
   1  -7  15       72.89       80.26     10.25 o 
   2  -7  15      109.02      108.62     11.43 o 
   3  -7  15        0.65        4.40     10.22 o 
   4  -7  15        1.46        3.29     10.56 o 
   5  -7  15      365.57      382.84     14.54 o 
   6  -7  15       58.53       72.51     15.11 o 
   7  -7  15        0.39        8.29     15.71 o 
   8  -7  15       41.49       37.29     14.51 o 
  -7  -6  15        7.07        2.27     12.95 o 
  -6  -6  15        3.10        4.96     11.77 o 
  -5  -6  15       19.75       32.51     12.41 o 
  -4  -6  15      547.80      565.09     13.89 o 
  -3  -6  15       86.98       72.48      8.89 o 
  -2  -6  15      296.97      295.70      8.41 o 
  -1  -6  15        0.56        2.11      9.57 o 
   0  -6  15      115.66      109.95      8.18 o 
   1  -6  15        0.20        6.31      9.45 o 
   2  -6  15      588.51      612.15     14.19 o 
   3  -6  15      138.73      149.69      9.35 o 
   4  -6  15      128.60      131.92     12.03 o 
   5  -6  15        5.21        7.62     12.71 o 
   6  -6  15       30.90       31.12     14.59 o 
   7  -6  15      100.21      109.13     18.47 o 
   8  -6  15       49.53       25.56     16.24 o 
  -8  -5  15        2.16       13.08     11.79 o 
  -7  -5  15      105.16      109.50     11.26 o 
  -6  -5  15      120.07      116.20     10.10 o 
  -5  -5  15      481.22      485.41     12.38 o 
  -4  -5  15      173.48      186.41     13.07 o 
  -3  -5  15      491.34      511.27     16.96 o 
  -2  -5  15        2.57        0.97      8.17 o 
  -1  -5  15      922.19      934.44     17.64 o 
   0  -5  15      248.06      268.63     14.84 o 
   1  -5  15      336.63      331.81      9.27 o 
   2  -5  15      152.19      155.99      9.88 o 
   3  -5  15        0.06        4.99      9.58 o 
   4  -5  15        0.89       10.59     11.83 o 
   5  -5  15      283.36      292.14     13.13 o 
   6  -5  15        7.22       11.53     13.67 o 
   7  -5  15       10.56       21.70     13.99 o 
   8  -5  15        0.01       -7.55     18.67 o 
   9  -5  15       54.71       45.47     20.42 o 
  -8  -4  15      257.49      248.17     14.18 o 
  -7  -4  15       81.56       81.50     12.61 o 
  -6  -4  15        2.31       13.56     13.44 o 
  -5  -4  15       73.02       66.88      8.94 o 
  -4  -4  15       79.46       85.83      8.74 o 
  -3  -4  15      152.87      166.80     12.04 o 
  -2  -4  15       12.06       13.10      9.87 o 
  -1  -4  15       52.62       63.07      9.84 o 
   0  -4  15      118.39      130.85      9.95 o 
   1  -4  15      212.61      210.09     10.30 o 
   2  -4  15       13.37       17.02      9.84 o 
   3  -4  15        0.78        1.79      9.06 o 
   4  -4  15       25.08       26.44      9.71 o 
   5  -4  15      101.43      110.84     11.11 o 
   6  -4  15      244.35      256.82     16.80 o 
   7  -4  15        2.61       -0.26     13.85 o 
   8  -4  15       24.71       28.55     18.84 o 
   9  -4  15       93.51       95.34     17.26 o 
  -9  -3  15      148.64      136.63     14.47 o 
  -8  -3  15       78.12       69.33     10.70 o 
  -7  -3  15       27.72       26.30      9.14 o 
  -6  -3  15        2.99        5.55     11.05 o 
  -5  -3  15      546.71      545.40     22.57 o 
  -4  -3  15       35.60       37.31      8.42 o 
  -3  -3  15     1048.80     1099.34     17.87 o 
  -2  -3  15       93.82       88.88      8.07 o 
  -1  -3  15       53.12       58.77      7.89 o 
   0  -3  15       93.44       77.47      8.54 o 
   1  -3  15      619.05      582.89     14.40 o 
   2  -3  15       69.89       71.51      8.71 o 
   3  -3  15      119.32      110.98      9.29 o 
   4  -3  15       30.17       32.87      9.91 o 
   5  -3  15        0.18       -2.34     10.21 o 
   6  -3  15        0.40        9.40     13.10 o 
   7  -3  15     1152.10     1187.08     21.49 o 
   8  -3  15       27.96       30.88     14.93 o 
   9  -3  15      107.04      109.57     20.26 o 
  -9  -2  15        0.42       -0.45     13.62 o 
  -8  -2  15       16.72       24.93     10.20 o 
  -7  -2  15       64.77       68.83      9.29 o 
  -6  -2  15      370.90      388.02     16.69 o 
  -5  -2  15       91.94       95.67      7.94 o 
  -4  -2  15      279.43      295.54      9.02 o 
  -3  -2  15      109.08      110.97      8.09 o 
  -2  -2  15       63.16       47.08      7.68 o 
  -1  -2  15       40.96       41.50      7.60 o 
   0  -2  15      688.44      645.59     10.62 o 
   1  -2  15      530.91      515.35      9.94 o 
   2  -2  15        0.02       -2.55      7.79 o 
   3  -2  15       14.36       22.51      7.95 o 
   4  -2  15      302.27      306.50     12.03 o 
   5  -2  15        0.18       -0.89      8.95 o 
   6  -2  15      139.40      159.41     10.49 o 
   7  -2  15        4.39        6.82     16.88 o 
   8  -2  15       53.28       52.19     18.61 o 
   9  -2  15      225.35      212.05     20.74 o 
 -10  -1  15        2.36       10.70     14.51 o 
  -9  -1  15       10.86        8.88     13.20 o 
  -8  -1  15       58.79       69.33     11.04 o 
  -7  -1  15        3.90        4.68     11.13 o 
  -6  -1  15       21.71       25.76      9.57 o 
  -5  -1  15      184.93      164.96      9.31 o 
  -4  -1  15        9.91       -1.67      7.28 o 
  -3  -1  15      132.69      140.64      9.05 o 
  -2  -1  15       46.05       42.34      7.74 o 
  -1  -1  15       53.16       59.20      8.42 o 
   0  -1  15       58.32       63.52      9.38 o 
   1  -1  15        1.72       13.89      9.23 o 
   2  -1  15      110.49      108.70      8.02 o 
   3  -1  15       31.74       27.02      9.85 o 
   4  -1  15        0.66        3.32      9.30 o 
   5  -1  15      504.25      508.40     13.65 o 
   6  -1  15        1.00       -1.57     10.76 o 
   7  -1  15      571.37      563.23     15.82 o 
   8  -1  15       28.18       11.05     13.13 o 
   9  -1  15       98.36       74.41     16.93 o 
 -10   0  15      431.20      399.22     15.31 o 
  -9   0  15       80.01       75.52     10.69 o 
  -8   0  15       70.35       61.23     10.88 o 
  -7   0  15        9.96        9.38      9.91 o 
  -6   0  15        0.14       10.95      8.52 o 
  -5   0  15      154.69      157.26      8.58 o 
  -4   0  15     1113.65     1034.04     27.77 o 
  -3   0  15        1.17        9.18      8.48 o 
  -2   0  15      432.53      333.02      9.21 o 
  -1   0  15        8.55       11.84      8.42 o 
   0   0  15      342.48      348.62     10.16 o 
   1   0  15      228.63      248.08      9.67 o 
   2   0  15     1754.95     1793.66     22.50 o 
   3   0  15      144.56      136.09      9.12 o 
   4   0  15        2.83       -1.47      8.23 o 
   5   0  15       18.94       26.72     11.65 o 
   6   0  15      284.77      284.76     10.51 o 
   7   0  15        0.92        5.58     10.67 o 
   8   0  15      402.54      390.33     16.79 o 
   9   0  15       93.14       80.48     20.75 o 
 -10   1  15       40.96       35.70     14.07 o 
  -9   1  15       65.45       52.83     10.80 o 
  -8   1  15        0.14        9.12     10.61 o 
  -7   1  15       10.36       15.13      9.19 o 
  -6   1  15        0.16       -2.28      8.37 o 
  -5   1  15       27.79       19.00      9.00 o 
  -4   1  15      443.44      451.76     12.38 o 
  -3   1  15      229.88      268.48      8.50 o 
  -2   1  15        4.51       11.18      7.55 o 
  -1   1  15      741.77      731.47     10.58 o 
   0   1  15      124.85      119.30      7.73 o 
   1   1  15        1.32        5.45      7.78 o 
   2   1  15      287.15      301.83     11.61 o 
   3   1  15      510.83      502.08     18.97 o 
   4   1  15       89.09       91.01      8.71 o 
   5   1  15      150.29      139.09     10.11 o 
   6   1  15        9.64       11.44     14.12 o 
   7   1  15      324.08      294.52     13.58 o 
   8   1  15       58.75       38.25     13.32 o 
 -10   2  15        3.73        8.53     15.98 o 
  -9   2  15        1.36        4.66     10.55 o 
  -8   2  15      368.71      371.83     10.73 o 
  -7   2  15       27.19       32.73      9.95 o 
  -6   2  15        0.13        2.57      8.53 o 
  -5   2  15       33.24       43.60      8.42 o 
  -4   2  15        1.47       -0.58      7.32 o 
  -3   2  15      107.00      100.77      8.71 o 
  -2   2  15       24.02       20.31      9.62 o 
  -1   2  15        3.09        3.13      9.57 o 
   0   2  15       13.86       13.51      8.63 o 
   1   2  15      196.54      199.42      8.66 o 
   2   2  15      237.73      236.91      8.87 o 
   3   2  15       82.06       91.78     10.59 o 
   4   2  15      120.53      131.00     11.06 o 
   5   2  15        0.13       -2.79     10.26 o 
   6   2  15        0.12       -0.67     12.13 o 
   7   2  15       54.58       54.05     11.17 o 
   8   2  15      104.55       85.33     12.67 o 
 -10   3  15       76.85       68.47     14.24 o 
  -9   3  15       47.21       46.88      9.82 o 
  -8   3  15      126.07      118.52      9.41 o 
  -7   3  15       27.22       24.24      9.01 o 
  -6   3  15        8.39       15.46      8.09 o 
  -5   3  15        0.78        6.25      8.26 o 
  -4   3  15      224.27      229.92     10.55 o 
  -3   3  15       21.35       18.81      8.00 o 
  -2   3  15      252.31      253.12      9.33 o 
  -1   3  15      398.92      359.38     10.42 o 
   0   3  15       89.14       91.52      8.34 o 
   1   3  15        2.25        2.00      8.76 o 
   2   3  15      591.02      590.90      9.55 o 
   3   3  15      118.82      116.00      9.70 o 
   4   3  15       97.89       97.38      8.84 o 
   5   3  15       75.98       83.80     10.70 o 
   6   3  15        0.96        1.07     10.30 o 
   7   3  15       12.07       15.62     13.75 o 
 -10   4  15      226.71      216.31     13.41 o 
  -9   4  15        8.32        8.10     10.75 o 
  -8   4  15       59.94       70.24     12.28 o 
  -7   4  15      113.08      114.30     11.80 o 
  -6   4  15       35.23       38.15      9.85 o 
  -5   4  15      316.42      309.37      9.60 o 
  -4   4  15      294.07      283.90     12.65 o 
  -3   4  15      175.90      155.89     10.82 o 
  -2   4  15       90.08       80.19      7.73 o 
  -1   4  15      208.11      194.44      8.89 o 
   0   4  15      744.70      683.51     10.80 o 
   1   4  15      468.77      438.65      9.75 o 
   2   4  15       20.90       29.79      9.68 o 
   3   4  15       37.45       33.96     11.08 o 
   4   4  15        4.65        2.26     10.27 o 
   5   4  15       31.05       31.06      9.34 o 
   6   4  15        7.97       16.18     11.85 o 
   7   4  15      137.79      142.28     14.77 o 
 -10   5  15        4.38        4.19     13.01 o 
  -9   5  15       73.61       69.16     13.68 o 
  -8   5  15       32.83       24.42     11.41 o 
  -7   5  15      173.30      185.44     11.16 o 
  -6   5  15       62.21       57.64     11.56 o 
  -5   5  15       35.95       44.84     12.57 o 
  -4   5  15      160.90      167.96      9.91 o 
  -3   5  15      170.74      182.15      9.81 o 
  -2   5  15        3.43       10.98      8.53 o 
  -1   5  15        2.94        9.40      8.05 o 
   0   5  15      413.06      391.50      9.17 o 
   1   5  15       34.98       51.87      9.06 o 
   2   5  15       68.69       70.69     10.13 o 
   3   5  15        9.78       17.56     10.32 o 
   4   5  15       66.87       46.66     10.15 o 
   5   5  15        3.99        8.12     11.66 o 
   6   5  15        0.05        1.18     12.71 o 
  -9   6  15       11.68       21.25     14.79 o 
  -8   6  15      149.73      151.49     12.32 o 
  -7   6  15       30.23       30.21     11.61 o 
  -6   6  15       38.05       40.58     13.06 o 
  -5   6  15       49.43       51.48      9.28 o 
  -4   6  15       22.23       41.92     10.98 o 
  -3   6  15       42.70       41.19      9.92 o 
  -2   6  15       12.89       14.52     10.83 o 
  -1   6  15       60.40       61.90     11.15 o 
   0   6  15       85.11       83.12      9.26 o 
   1   6  15      114.78      114.86     10.53 o 
   2   6  15       70.40       66.31     12.07 o 
   3   6  15        0.02        7.57     10.96 o 
   4   6  15      265.64      277.72     13.85 o 
   5   6  15       13.67        8.22     13.88 o 
  -9   7  15       26.65       30.42     17.08 o 
  -8   7  15      102.16       91.15     14.73 o 
  -7   7  15       34.39       25.45     15.44 o 
  -6   7  15      101.28      106.07     13.59 o 
  -5   7  15       76.96       52.62     10.95 o 
  -4   7  15        0.88       14.26     11.20 o 
  -3   7  15       59.88       67.73     10.52 o 
  -2   7  15       33.63       35.01     10.46 o 
  -1   7  15       49.36       71.91     10.76 o 
   0   7  15       59.15       60.98     12.04 o 
   1   7  15       46.26       60.91     12.27 o 
   2   7  15       73.69       72.91     12.83 o 
   3   7  15       53.07       56.55     12.08 o 
   4   7  15       59.40       63.45     14.29 o 
  -8   8  15       10.02       10.34     15.05 o 
  -7   8  15       58.09       40.99     13.39 o 
  -6   8  15      143.49      146.23     13.36 o 
  -5   8  15        4.74        8.69     11.71 o 
  -4   8  15        0.91        8.23     11.61 o 
  -3   8  15       11.00        4.58     12.58 o 
  -2   8  15      360.32      358.15     12.11 o 
  -1   8  15        1.16        8.47     10.16 o 
   0   8  15      232.79      250.51     11.96 o 
   1   8  15       11.01       16.75     11.94 o 
   2   8  15      234.69      200.89     14.17 o 
   3   8  15       11.63       24.79     11.76 o 
  -6   9  15       10.60        8.29     14.34 o 
  -5   9  15      226.18      213.24     19.24 o 
  -4   9  15        6.01        9.06     13.49 o 
  -3   9  15       61.30       63.13     11.54 o 
  -2   9  15        0.04       -6.79     12.81 o 
  -1   9  15       26.61       36.97     13.85 o 
   0   9  15        7.43        8.49     13.86 o 
   1   9  15       19.83       22.71     14.50 o 
   1 -10  16       38.04       51.57     12.33 o 
   2 -10  16      317.26      263.97     13.82 o 
   3 -10  16        1.27        5.68     21.14 o 
  -2  -9  16       53.44       54.63     11.72 o 
  -1  -9  16      119.80      110.47     12.76 o 
   0  -9  16      301.00      286.10     12.85 o 
   1  -9  16        2.98       10.76     12.17 o 
   2  -9  16       17.47       16.58     12.15 o 
   3  -9  16       34.61       33.86     13.76 o 
   4  -9  16      121.05      106.20     15.77 o 
   5  -9  16        0.05        0.14     13.95 o 
  -4  -8  16       92.06       92.37     10.90 o 
  -3  -8  16      149.01      154.61     13.79 o 
  -2  -8  16      165.81      176.64     11.88 o 
  -1  -8  16        4.97        7.75     11.52 o 
   0  -8  16        0.01       -1.43     12.50 o 
   1  -8  16        2.61        5.61     10.28 o 
   2  -8  16      157.87      154.39     13.01 o 
   3  -8  16       16.18       14.99     11.48 o 
   4  -8  16      126.35      119.84     12.52 o 
   5  -8  16       79.59       64.04     12.63 o 
   6  -8  16       40.25       31.00     14.30 o 
  -5  -7  16      286.89      280.05     15.25 o 
  -4  -7  16       25.32       34.86     10.69 o 
  -3  -7  16      709.77      697.62     15.95 o 
  -2  -7  16        1.18       12.74      9.17 o 
  -1  -7  16      113.75      123.72      9.36 o 
   0  -7  16       16.56       15.77      9.68 o 
   1  -7  16      604.85      617.55     13.07 o 
   2  -7  16       54.93       71.60      9.91 o 
   3  -7  16      574.28      573.36     13.47 o 
   4  -7  16        1.00        6.44     11.41 o 
   5  -7  16        1.43       11.34     12.23 o 
   6  -7  16       32.67       28.77     13.48 o 
   7  -7  16      260.25      234.65     15.19 o 
  -6  -6  16      158.36      138.87     12.72 o 
  -5  -6  16       96.89       96.46     10.94 o 
  -4  -6  16        7.58        7.08      9.25 o 
  -3  -6  16      103.89      106.22     11.95 o 
  -2  -6  16       70.96       78.75     10.22 o 
  -1  -6  16      443.37      461.64     10.17 o 
   0  -6  16        0.06       13.85     10.06 o 
   1  -6  16       77.67       77.47      9.37 o 
   2  -6  16       26.08       28.31      8.98 o 
   3  -6  16       93.61       98.26     10.39 o 
   4  -6  16       90.09       91.30     10.89 o 
   5  -6  16      341.50      350.40     14.46 o 
   6  -6  16        8.51        5.68     14.89 o 
   7  -6  16        0.59        8.12     19.22 o 
   8  -6  16      188.16      146.44     17.29 o 
  -7  -5  16       23.90       27.64     12.40 o 
  -6  -5  16       38.55       36.24     11.59 o 
  -5  -5  16      354.42      371.21     11.56 o 
  -4  -5  16      105.92      124.35     11.66 o 
  -3  -5  16      885.63      951.45     12.19 o 
  -2  -5  16      156.32      156.26     11.17 o 
  -1  -5  16       74.45       71.89      9.62 o 
   0  -5  16        0.71       12.08      9.37 o 
   1  -5  16      143.67      146.87      8.57 o 
   2  -5  16       17.84       24.23     10.77 o 
   3  -5  16      199.83      210.34     10.43 o 
   4  -5  16      356.52      357.64     11.19 o 
   5  -5  16      104.64      113.29     10.69 o 
   6  -5  16       13.15       13.29     14.30 o 
   7  -5  16      141.85      132.33     15.24 o 
   8  -5  16       33.14       45.04     20.26 o 
  -8  -4  16        2.96        3.08     10.21 o 
  -7  -4  16       26.50       30.48     10.76 o 
  -6  -4  16      483.28      495.96     13.65 o 
  -5  -4  16       60.03       66.75     10.51 o 
  -4  -4  16      682.21      738.34     11.52 o 
  -3  -4  16      142.31      140.78      8.89 o 
  -2  -4  16      140.90      146.32      8.01 o 
  -1  -4  16        0.02        8.38      9.04 o 
   0  -4  16      495.55      513.79     10.22 o 
   1  -4  16      134.79      132.08      8.79 o 
   2  -4  16     1008.01     1002.23     13.69 o 
   3  -4  16        3.63        2.36      9.45 o 
   4  -4  16      258.06      245.06     10.96 o 
   5  -4  16      335.48      333.67     12.54 o 
   6  -4  16      171.87      143.96     17.41 o 
   7  -4  16       18.23        5.99     14.60 o 
   8  -4  16       15.62       23.30     15.59 o 
  -8  -3  16      128.37      113.98     11.36 o 
  -7  -3  16      138.72      136.17      9.98 o 
  -6  -3  16       39.51       36.23     11.86 o 
  -5  -3  16        0.08        7.41     10.98 o 
  -4  -3  16      305.19      331.35      9.55 o 
  -3  -3  16      186.31      178.43      7.69 o 
  -2  -3  16      144.93      146.74      7.91 o 
  -1  -3  16      699.15      698.60     16.62 o 
   0  -3  16        1.52        5.35      8.83 o 
   1  -3  16      160.86      153.62     10.31 o 
   2  -3  16      172.79      180.64      9.44 o 
   3  -3  16      113.35      111.92     10.57 o 
   4  -3  16       32.32       40.40     11.19 o 
   5  -3  16       34.51       40.08     10.55 o 
   6  -3  16        1.93        3.89     13.69 o 
   7  -3  16       34.43       36.99     14.53 o 
   8  -3  16        1.05        1.75     15.78 o 
  -9  -2  16       19.00       23.50     12.59 o 
  -8  -2  16       45.28       41.82     11.93 o 
  -7  -2  16        1.35       14.79     10.82 o 
  -6  -2  16       54.89       48.85      9.40 o 
  -5  -2  16       83.93       89.60     10.01 o 
  -4  -2  16      167.60      172.41      9.09 o 
  -3  -2  16      267.34      290.82      9.71 o 
  -2  -2  16       51.23       65.64      8.97 o 
  -1  -2  16        4.86        8.07      8.61 o 
   0  -2  16      331.12      350.11     10.54 o 
   1  -2  16      125.36      120.31      9.13 o 
   2  -2  16      152.95      142.70     10.49 o 
   3  -2  16       34.81       37.70     10.19 o 
   4  -2  16      237.52      260.76     11.28 o 
   5  -2  16        3.27        0.98      9.39 o 
   6  -2  16       23.91       26.21     13.82 o 
   7  -2  16       68.23       55.58     12.90 o 
   8  -2  16      288.29      248.91     16.28 o 
  -9  -1  16       16.52       18.84     12.30 o 
  -8  -1  16        1.93       -1.25     12.79 o 
  -7  -1  16      211.57      205.49     11.16 o 
  -6  -1  16       25.90       22.26      9.89 o 
  -5  -1  16      551.48      591.42     18.01 o 
  -4  -1  16      191.61      198.58     11.52 o 
  -3  -1  16        1.39        3.00      8.27 o 
  -2  -1  16       47.69       30.91      8.91 o 
  -1  -1  16      577.28      539.56      9.26 o 
   0  -1  16       22.96       19.10      8.53 o 
   1  -1  16      516.09      451.96      9.07 o 
   2  -1  16      128.38      128.05      7.93 o 
   3  -1  16        7.50        9.55      9.05 o 
   4  -1  16       40.59       42.35     10.60 o 
   5  -1  16      121.24      115.88     10.77 o 
   6  -1  16       80.70       85.70     11.36 o 
   7  -1  16       20.25       26.92     14.59 o 
   8  -1  16       81.67       76.53     16.20 o 
  -9   0  16       58.90       51.33     12.48 o 
  -8   0  16       19.34       20.50     10.24 o 
  -7   0  16       16.60       32.60     10.24 o 
  -6   0  16       15.76       21.52      9.86 o 
  -5   0  16       17.06       15.50     10.34 o 
  -4   0  16       18.50       23.78      8.51 o 
  -3   0  16      151.18      149.62      8.44 o 
  -2   0  16      265.52      238.94     10.27 o 
  -1   0  16      391.05      342.40      7.87 o 
   0   0  16       39.11       36.41      7.40 o 
   1   0  16       33.16       44.81      7.99 o 
   2   0  16       58.23       70.75      9.33 o 
   3   0  16        0.52       -1.29      8.98 o 
   4   0  16       99.09       92.30     10.86 o 
   5   0  16       39.38       40.14     10.42 o 
   6   0  16       73.43       71.63     13.09 o 
   7   0  16      149.09      133.61     14.59 o 
   8   0  16        0.01        6.78     16.51 o 
 -10   1  16       10.33        9.38     29.73 o 
  -9   1  16        1.29        3.38     13.57 o 
  -8   1  16        3.53       -1.16     12.28 o 
  -7   1  16      100.92      126.44     11.71 o 
  -6   1  16        2.13        1.15      8.89 o 
  -5   1  16       18.03       24.50      8.61 o 
  -4   1  16       73.67       65.63      9.36 o 
  -3   1  16      131.13      149.28     10.15 o 
  -2   1  16       69.00       77.46      8.15 o 
  -1   1  16       48.50       62.74      8.71 o 
   0   1  16      115.02      116.52      9.16 o 
   1   1  16        0.04       -2.47      8.92 o 
   2   1  16      136.42      150.02      9.41 o 
   3   1  16      100.92      106.07     10.77 o 
   4   1  16        0.47        3.59     10.88 o 
   5   1  16      144.39      133.02     12.35 o 
   6   1  16       21.53       23.93     11.46 o 
   7   1  16        1.40        2.94     12.29 o 
   8   1  16       40.16       35.50     14.66 o 
 -10   2  16        0.10        4.11     16.99 o 
  -9   2  16       14.77       12.02     12.11 o 
  -8   2  16      143.91      172.09     11.45 o 
  -7   2  16       42.24       43.33     10.53 o 
  -6   2  16       93.39       97.25      8.41 o 
  -5   2  16       12.23       13.64      9.55 o 
  -4   2  16      310.75      293.96      8.68 o 
  -3   2  16       91.33       92.31      8.62 o 
  -2   2  16       67.91       88.17      8.40 o 
  -1   2  16      102.87       89.12      9.05 o 
   0   2  16      147.67      162.26      9.51 o 
   1   2  16      353.65      344.32     11.09 o 
   2   2  16      788.20      735.32     11.30 o 
   3   2  16       90.34       91.04      8.89 o 
   4   2  16      149.29      160.91     11.67 o 
   5   2  16      125.10      123.47     10.91 o 
   6   2  16      106.41       91.83     11.71 o 
   7   2  16      148.54      153.85     14.22 o 
  -9   3  16      121.76      128.68     11.49 o 
  -8   3  16       27.20       31.22     11.38 o 
  -7   3  16      356.34      361.67     14.10 o 
  -6   3  16      132.66      125.73     11.36 o 
  -5   3  16       12.67       19.28      9.51 o 
  -4   3  16       11.48       17.12      9.21 o 
  -3   3  16      257.56      275.79      9.13 o 
  -2   3  16      117.20      111.69     10.57 o 
  -1   3  16      585.74      569.33     10.71 o 
   0   3  16      393.41      382.17      9.58 o 
   1   3  16      642.15      601.99     11.85 o 
   2   3  16       22.25       22.84      8.82 o 
   3   3  16      202.26      180.95      8.99 o 
   4   3  16       58.17       50.58     10.39 o 
   5   3  16        0.17        1.51     11.07 o 
   6   3  16       10.59       11.18     11.82 o 
   7   3  16       40.45       32.22     13.07 o 
  -9   4  16       17.53       21.53     12.37 o 
  -8   4  16       42.25       42.09     12.97 o 
  -7   4  16        5.92        4.48     12.16 o 
  -6   4  16      473.15      514.95     11.61 o 
  -5   4  16       51.00       65.20      9.92 o 
  -4   4  16      149.26      126.58      9.94 o 
  -3   4  16        0.10       -3.27      9.34 o 
  -2   4  16       67.25       71.43      9.72 o 
  -1   4  16      307.06      308.91     10.35 o 
   0   4  16       36.32       42.72     10.73 o 
   1   4  16       24.94       29.16      9.99 o 
   2   4  16       36.43       22.82     10.06 o 
   3   4  16       37.69       32.75      9.77 o 
   4   4  16      193.32      226.93     11.55 o 
   5   4  16        3.73        4.35     12.91 o 
   6   4  16       38.36       33.25     12.56 o 
  -9   5  16       29.60       36.13     11.55 o 
  -8   5  16      104.41      105.26     12.69 o 
  -7   5  16      290.31      271.14     13.14 o 
  -6   5  16        2.75       -8.05      9.73 o 
  -5   5  16      343.77      343.76     15.55 o 
  -4   5  16       18.04       12.51     11.21 o 
  -3   5  16       80.99       74.59     11.21 o 
  -2   5  16       16.32       16.74      9.81 o 
  -1   5  16       85.37       83.98      9.90 o 
   0   5  16      383.71      358.06     11.80 o 
   1   5  16        1.59        6.19     10.23 o 
   2   5  16       14.11        7.93      9.61 o 
   3   5  16      160.44      166.38     11.51 o 
   4   5  16      203.80      204.58     13.55 o 
   5   5  16       27.06       25.25     10.54 o 
  -8   6  16       47.21       45.87     13.11 o 
  -7   6  16       51.12       52.12     11.99 o 
  -6   6  16      340.12      339.76     13.47 o 
  -5   6  16       21.73       26.29     11.92 o 
  -4   6  16      113.73       96.45     10.66 o 
  -3   6  16       57.17       57.14      9.51 o 
  -2   6  16       47.17       46.24      9.46 o 
  -1   6  16       31.16       18.25     11.45 o 
   0   6  16       33.76       30.25      9.67 o 
   1   6  16        8.92       13.59     10.71 o 
   2   6  16        0.68        5.11     10.26 o 
   3   6  16       23.47       28.18     13.08 o 
   4   6  16        0.76       10.66     13.86 o 
  -8   7  16       58.85       62.50     13.61 o 
  -7   7  16        6.57        5.81     11.57 o 
  -6   7  16        1.56        2.41     17.21 o 
  -5   7  16        1.49        1.85     11.15 o 
  -4   7  16       45.19       45.83     12.83 o 
  -3   7  16       89.91       90.87     11.11 o 
  -2   7  16       24.97       24.38     12.32 o 
  -1   7  16      332.14      368.80     13.15 o 
   0   7  16        0.11        2.86     12.71 o 
   1   7  16      150.62      147.13     11.03 o 
   2   7  16       24.02       19.43     11.00 o 
   3   7  16       11.23        8.13     14.24 o 
  -7   8  16        1.46        3.69     16.42 o 
  -6   8  16       61.45       49.59     13.71 o 
  -5   8  16        3.55        5.97     13.16 o 
  -4   8  16        4.51       11.96     11.84 o 
  -3   8  16       23.31       29.67     10.81 o 
  -2   8  16        8.10       13.30     11.70 o 
  -1   8  16       20.11       21.55     12.35 o 
   0   8  16       72.58       78.88     11.20 o 
   1   8  16        5.41        4.53     13.88 o 
   2   8  16      217.43      206.84     13.55 o 
  -5   9  16      186.03      150.82     16.99 o 
  -4   9  16       36.57       31.21     12.73 o 
  -3   9  16       46.35       49.39     12.22 o 
  -2   9  16        3.70       11.45     13.28 o 
  -1   9  16        0.13       10.71     15.07 o 
   0   9  16        1.84       -0.52     29.96 o 
  -1  -9  17       50.27       48.37     13.11 o 
   0  -9  17      153.48      139.29     13.11 o 
   1  -9  17      204.64      210.87     14.65 o 
   2  -9  17        4.71       14.33     14.33 o 
   3  -9  17      161.76      153.65     14.96 o 
   4  -9  17       33.54       16.73     14.98 o 
  -3  -8  17        0.54        0.39     11.57 o 
  -2  -8  17      110.32      107.46     12.56 o 
  -1  -8  17       24.83       30.90     10.98 o 
   0  -8  17      118.85      114.95     13.32 o 
   1  -8  17        2.09       12.77     11.76 o 
   2  -8  17       39.23       38.44     10.97 o 
   3  -8  17        0.10        1.05     13.48 o 
   4  -8  17      183.74      162.66     12.88 o 
   5  -8  17      100.52       75.08     16.11 o 
  -5  -7  17        8.09        6.57     14.59 o 
  -4  -7  17      155.68      169.23     11.72 o 
  -3  -7  17       53.13       60.32     13.27 o 
  -2  -7  17      116.68      120.88     11.67 o 
  -1  -7  17       19.80       32.03     11.23 o 
   0  -7  17        7.67       15.40     14.39 o 
   1  -7  17       23.83       21.49     11.12 o 
   2  -7  17      272.35      275.51     13.29 o 
   3  -7  17      153.20      165.78     10.74 o 
   4  -7  17      175.19      178.78     12.55 o 
   5  -7  17       15.00       13.92     14.80 o 
   6  -7  17       17.91       22.89     16.25 o 
  -6  -6  17      210.91      215.79     12.28 o 
  -5  -6  17       84.02       75.61     11.53 o 
  -4  -6  17       87.39       91.33     10.09 o 
  -3  -6  17        1.22        6.14      9.42 o 
  -2  -6  17       11.68       15.54      9.86 o 
  -1  -6  17       18.24       12.06     12.02 o 
   0  -6  17      183.36      200.73      9.82 o 
   1  -6  17       84.94       76.97     10.60 o 
   2  -6  17      504.75      541.94     13.09 o 
   3  -6  17      131.67      131.59     11.13 o 
   4  -6  17        6.18        8.99     11.25 o 
   5  -6  17       62.97       61.67     14.21 o 
   6  -6  17       28.77       37.96     19.08 o 
   7  -6  17      228.14      203.60     23.41 o 
  -7  -5  17      107.57      115.95     21.16 o 
  -6  -5  17        0.02        2.07     12.36 o 
  -5  -5  17       10.44        7.69     11.50 o 
  -4  -5  17       31.99       50.79     12.29 o 
  -3  -5  17       64.56       85.44     11.95 o 
  -2  -5  17        3.69        5.14      8.62 o 
  -1  -5  17     1330.98     1322.43     34.36 o 
   0  -5  17        1.91       -2.06      9.75 o 
   1  -5  17       14.36       25.87     10.08 o 
   2  -5  17       84.06       88.55     10.36 o 
   3  -5  17      154.69      157.95      9.90 o 
   4  -5  17       13.75       22.55     11.29 o 
   5  -5  17      602.15      564.16     27.48 o 
   6  -5  17        0.79       14.57     14.80 o 
   7  -5  17       13.56       13.10     19.37 o 
  -7  -4  17        7.94       13.26     11.09 o 
  -6  -4  17       44.82       43.61      9.93 o 
  -5  -4  17      306.74      347.04     15.18 o 
  -4  -4  17       61.99       80.37     10.65 o 
  -3  -4  17      582.32      603.13     11.56 o 
  -2  -4  17       79.92       87.46      8.94 o 
  -1  -4  17      167.87      158.69      9.87 o 
   0  -4  17       71.09       72.04      9.62 o 
   1  -4  17      312.61      323.67     11.38 o 
   2  -4  17       40.36       46.87      9.81 o 
   3  -4  17      130.70      138.28      9.62 o 
   4  -4  17        0.65        4.00     10.43 o 
   5  -4  17        4.52        2.54     13.27 o 
   6  -4  17        6.76       12.00     14.65 o 
   7  -4  17       17.58       15.16     15.56 o 
   8  -4  17        2.17        9.26     16.57 o 
  -8  -3  17       35.03       33.62     11.74 o 
  -7  -3  17      186.47      188.62     11.40 o 
  -6  -3  17      135.94      137.07     12.84 o 
  -5  -3  17      143.90      169.40      9.94 o 
  -4  -3  17      126.72      151.77     10.27 o 
  -3  -3  17       67.99       65.72      9.85 o 
  -2  -3  17        5.18        6.88      8.71 o 
  -1  -3  17      380.26      366.41     16.47 o 
   0  -3  17      265.44      274.14     10.93 o 
   1  -3  17       19.69       35.35      8.61 o 
   2  -3  17      174.77      171.68     11.02 o 
   3  -3  17        0.48        6.61      9.63 o 
   4  -3  17       10.82       13.36      9.63 o 
   5  -3  17       14.84        3.18     13.08 o 
   6  -3  17       42.45       32.89     17.88 o 
   7  -3  17       73.99      111.24     19.18 o 
   8  -3  17        2.64        3.02     16.64 o 
  -8  -2  17       56.73       42.37     11.36 o 
  -7  -2  17       96.20       89.28     12.97 o 
  -6  -2  17       68.33       77.29     10.90 o 
  -5  -2  17       32.41       40.93      8.59 o 
  -4  -2  17      335.00      315.13     12.64 o 
  -3  -2  17        1.74        2.71      8.78 o 
  -2  -2  17      595.53      633.81     20.23 o 
  -1  -2  17      300.93      279.89      8.46 o 
   0  -2  17        1.22        4.98      9.11 o 
   1  -2  17       21.18       28.58      8.42 o 
   2  -2  17      435.31      403.91     10.58 o 
   3  -2  17      123.98      113.35      9.95 o 
   4  -2  17       51.71       46.75     11.59 o 
   5  -2  17        1.59        9.28     13.00 o 
   6  -2  17       54.89       41.11     14.62 o 
   7  -2  17      248.75      258.01     16.16 o 
   8  -2  17        4.68       16.88     16.67 o 
  -9  -1  17       15.86       20.76     11.84 o 
  -8  -1  17        6.45        4.63     13.54 o 
  -7  -1  17      234.87      229.46     10.78 o 
  -6  -1  17      137.35      135.11      9.20 o 
  -5  -1  17       18.99       22.79     11.15 o 
  -4  -1  17        3.98        0.30      8.85 o 
  -3  -1  17      260.65      256.78      8.54 o 
  -2  -1  17       24.04       24.50      8.03 o 
  -1  -1  17      365.67      360.85      9.37 o 
   0  -1  17      102.79      101.04      9.47 o 
   1  -1  17       56.32       74.94      8.01 o 
   2  -1  17        9.82        6.01      9.28 o 
   3  -1  17       39.40       41.50      9.62 o 
   4  -1  17       34.85       32.99      9.74 o 
   5  -1  17      101.82      113.38     11.42 o 
   6  -1  17        6.59        8.06     13.55 o 
   7  -1  17       16.29       19.18     19.29 o 
   8  -1  17       28.81       27.48     20.90 o 
  -9   0  17        0.18       -6.15     10.91 o 
  -8   0  17        1.27       -4.34     10.89 o 
  -7   0  17       15.55       21.09     12.26 o 
  -6   0  17        4.09        2.96     11.48 o 
  -5   0  17       60.57       58.50      9.28 o 
  -4   0  17      133.45      159.36      9.99 o 
  -3   0  17       10.06       13.06     10.42 o 
  -2   0  17       61.74       74.20      8.51 o 
  -1   0  17       68.95       65.76      8.44 o 
   0   0  17       32.20       37.66      9.09 o 
   1   0  17      121.16      146.71      9.70 o 
   2   0  17       25.33       41.35     10.63 o 
   3   0  17        1.96        2.95      9.50 o 
   4   0  17        0.32       -5.90     11.10 o 
   5   0  17       57.68       57.32     13.13 o 
   6   0  17      116.36      107.91     12.61 o 
   7   0  17       77.65       82.42     13.70 o 
  -9   1  17       32.80       34.80     12.75 o 
  -8   1  17        2.11        6.46      9.98 o 
  -7   1  17       22.16       29.47      9.94 o 
  -6   1  17       13.38       15.50     10.13 o 
  -5   1  17       36.97       41.12     11.18 o 
  -4   1  17       39.76       41.05     10.85 o 
  -3   1  17     1002.58     1016.08     21.55 o 
  -2   1  17        2.16        2.36      9.13 o 
  -1   1  17      108.99       94.72      8.08 o 
   0   1  17      164.19      188.86      9.77 o 
   1   1  17      167.98      182.84     11.39 o 
   2   1  17       53.52       61.34      9.72 o 
   3   1  17        6.87       19.75      9.75 o 
   4   1  17       98.42       95.91      9.68 o 
   5   1  17       74.40       57.14     11.04 o 
   6   1  17      165.07      156.08     11.08 o 
   7   1  17      144.92      133.38     17.01 o 
  -9   2  17        5.82        8.67     12.80 o 
  -8   2  17       36.96       35.03     13.22 o 
  -7   2  17       13.44       13.08      9.80 o 
  -6   2  17      178.29      193.87      9.79 o 
  -5   2  17       27.74       35.31     10.03 o 
  -4   2  17       22.54       34.15      8.97 o 
  -3   2  17       55.02       65.55     10.72 o 
  -2   2  17      130.03      127.78      9.09 o 
  -1   2  17       66.76       76.27      8.07 o 
   0   2  17        6.64       10.33      8.41 o 
   1   2  17       68.85       62.25     11.08 o 
   2   2  17       64.47       72.91     10.10 o 
   3   2  17       63.45       69.27     11.51 o 
   4   2  17       39.36       32.67      9.23 o 
   5   2  17       26.14       19.42     10.71 o 
   6   2  17       45.86       40.93     12.32 o 
   7   2  17        0.02        2.76     15.43 o 
  -9   3  17        0.70        0.81     11.52 o 
  -8   3  17       18.71       37.53     13.27 o 
  -7   3  17       14.90       20.15     10.10 o 
  -6   3  17       10.69       10.64     10.57 o 
  -5   3  17       40.09       46.83      8.61 o 
  -4   3  17       39.93       47.55     11.08 o 
  -3   3  17       77.90       74.86      8.46 o 
  -2   3  17       82.57       99.23      8.98 o 
  -1   3  17      159.04      130.52     11.21 o 
   0   3  17       80.10       90.67      8.82 o 
   1   3  17      116.58      103.53      8.71 o 
   2   3  17       72.30       75.67      9.44 o 
   3   3  17        0.05       -0.46      8.76 o 
   4   3  17       43.78       65.10     12.61 o 
   5   3  17      102.01      107.69     11.96 o 
   6   3  17       34.08       33.51     14.08 o 
  -9   4  17       55.90       48.09     12.05 o 
  -8   4  17       96.41       97.57     13.77 o 
  -7   4  17        1.97        2.08     11.49 o 
  -6   4  17      370.02      381.01     11.61 o 
  -5   4  17        3.95       11.02     10.44 o 
  -4   4  17      332.04      369.09     11.06 o 
  -3   4  17       32.45       32.85     11.48 o 
  -2   4  17      279.28      272.56     10.48 o 
  -1   4  17      150.53      154.01     10.42 o 
   0   4  17      171.85      155.31     10.36 o 
   1   4  17        4.98        3.02      9.20 o 
   2   4  17      415.21      409.37     11.72 o 
   3   4  17      127.15      135.20     12.64 o 
   4   4  17        8.35        4.28     10.48 o 
   5   4  17       18.27       18.13     13.83 o 
  -8   5  17       89.15       76.28     14.10 o 
  -7   5  17       53.79       61.22     11.92 o 
  -6   5  17      167.48      165.33     11.83 o 
  -5   5  17       34.49       50.07     10.79 o 
  -4   5  17      127.24      119.77     12.26 o 
  -3   5  17       56.65       63.81     10.31 o 
  -2   5  17        3.33        1.60     11.49 o 
  -1   5  17      305.94      298.25     13.26 o 
   0   5  17        1.01        2.69     10.40 o 
   1   5  17       75.65       61.51     10.88 o 
   2   5  17       13.98       13.50     10.20 o 
   3   5  17      181.32      181.09     13.32 o 
   4   5  17       36.08       39.82     10.43 o 
   5   5  17       92.95      103.13     13.48 o 
  -8   6  17      194.33      152.75     15.24 o 
  -7   6  17        8.92       11.23     13.97 o 
  -6   6  17       46.71       41.18     10.88 o 
  -5   6  17       97.67       90.72     12.79 o 
  -4   6  17       55.71       64.01     10.34 o 
  -3   6  17       18.01       20.48     10.77 o 
  -2   6  17      108.54       97.48     11.27 o 
  -1   6  17        3.19        8.34     12.26 o 
   0   6  17      112.35      116.75     11.40 o 
   1   6  17       57.81       48.47     11.56 o 
   2   6  17      363.10      366.59     12.84 o 
   3   6  17        6.93        6.07     12.38 o 
   4   6  17       43.36       32.34     14.74 o 
  -7   7  17       51.78       43.21     15.38 o 
  -6   7  17       36.49       35.06     14.09 o 
  -5   7  17        1.41       15.47     12.15 o 
  -4   7  17       12.92       16.86     13.27 o 
  -3   7  17        2.20       -1.46     13.12 o 
  -2   7  17       31.72       27.79     13.03 o 
  -1   7  17       26.14       34.15     11.75 o 
   0   7  17       20.64       27.25     11.91 o 
   1   7  17       99.98      110.40     11.40 o 
   2   7  17      202.02      185.38     12.09 o 
  -5   8  17       31.12       25.64     12.62 o 
  -4   8  17       18.68       19.28     12.72 o 
  -3   8  17        0.02       -3.30     12.57 o 
  -2   8  17        2.09       -0.79     14.01 o 
  -1   8  17       14.59       17.80     12.51 o 
   0   8  17        4.67       23.80     14.30 o 
  -2  -8  18       67.62       45.76     11.04 o 
  -1  -8  18      170.07      176.76     13.32 o 
   0  -8  18        6.14       -7.23     14.09 o 
   1  -8  18      210.04      220.11     12.89 o 
   2  -8  18       98.04       89.87     11.62 o 
   3  -8  18       22.81       22.28     13.31 o 
   4  -8  18        3.60        7.21     12.99 o 
  -4  -7  18       55.53       48.83     11.99 o 
  -3  -7  18       83.18       95.32     11.43 o 
  -2  -7  18      106.62       95.51     15.83 o 
  -1  -7  18      254.77      243.32     13.69 o 
   0  -7  18        3.64       13.58     10.65 o 
   1  -7  18        0.28        3.44     10.59 o 
   2  -7  18        5.32       11.84     10.77 o 
   3  -7  18        6.62        6.34     13.37 o 
   4  -7  18        1.67        3.86     14.50 o 
   5  -7  18      210.01      166.67     22.92 o 
  -5  -6  18       27.80       35.91     16.84 o 
  -4  -6  18      506.08      457.06     17.90 o 
  -3  -6  18       13.36       22.74     13.11 o 
  -2  -6  18       68.11       70.90     12.83 o 
  -1  -6  18        3.14        9.49      9.42 o 
   0  -6  18      234.59      242.89     10.74 o 
   1  -6  18       47.04       56.39     11.25 o 
   2  -6  18      208.15      222.57     11.81 o 
   3  -6  18       98.14      112.62     11.71 o 
   4  -6  18       96.05       97.93     12.10 o 
   5  -6  18        1.48        1.65     13.35 o 
   6  -6  18       93.90       84.35     14.74 o 
  -6  -5  18       89.96       97.25     14.56 o 
  -5  -5  18        0.04        3.67     12.15 o 
  -4  -5  18       51.73       53.22      9.92 o 
  -3  -5  18      141.09      159.19     12.47 o 
  -2  -5  18      145.01      153.06     10.25 o 
  -1  -5  18        2.94        6.12     10.53 o 
   0  -5  18      357.27      383.51     12.52 o 
   1  -5  18       37.13       47.50     11.87 o 
   2  -5  18       14.44       25.75     10.75 o 
   3  -5  18       22.81       29.19     10.05 o 
   4  -5  18       34.50       47.55     13.51 o 
   5  -5  18        5.96       11.08     11.26 o 
   6  -5  18      100.88       94.39     16.51 o 
   7  -5  18       40.66       36.90     29.26 o 
  -7  -4  18       34.78       16.26     20.88 o 
  -6  -4  18       28.07       28.80     11.17 o 
  -5  -4  18        0.38        0.81     10.57 o 
  -4  -4  18      357.46      375.83     15.23 o 
  -3  -4  18        5.55        8.73     11.78 o 
  -2  -4  18      150.69      173.86      9.68 o 
  -1  -4  18      262.13      291.62     10.69 o 
   0  -4  18       50.58       61.51      9.28 o 
   1  -4  18       78.68       91.02      8.65 o 
   2  -4  18       16.96       16.42     11.59 o 
   3  -4  18       30.00       23.99      9.66 o 
   4  -4  18      468.77      445.93     45.94 o 
   5  -4  18       51.25       36.00     11.17 o 
   6  -4  18        2.17       13.26     15.69 o 
   7  -4  18       93.55      100.61     20.28 o 
  -7  -3  18      129.64      121.46     12.91 o 
  -6  -3  18       43.42       51.97     10.06 o 
  -5  -3  18      462.72      474.82     12.21 o 
  -4  -3  18        4.47       -1.67      9.02 o 
  -3  -3  18      620.50      671.38     14.23 o 
  -2  -3  18       30.76       38.48      9.82 o 
  -1  -3  18       42.91       39.12     10.97 o 
   0  -3  18       13.94       20.15      9.85 o 
   1  -3  18     1004.57     1029.02     13.10 o 
   2  -3  18        3.88       15.89      9.88 o 
   3  -3  18      270.80      287.96     12.04 o 
   4  -3  18        4.86        2.66     11.94 o 
   5  -3  18       95.54       72.57     11.74 o 
   6  -3  18       53.77       57.17     18.65 o 
   7  -3  18       19.45       25.35     20.22 o 
  -8  -2  18      179.22      160.13     12.40 o 
  -7  -2  18      296.16      316.51     12.75 o 
  -6  -2  18        1.96        5.83     11.32 o 
  -5  -2  18        6.63        7.34      9.90 o 
  -4  -2  18       37.91       43.34     11.60 o 
  -3  -2  18      133.73      141.34      9.52 o 
  -2  -2  18        0.02        2.74      8.32 o 
  -1  -2  18       93.26       99.23     10.07 o 
   0  -2  18       56.03       55.36      8.92 o 
   1  -2  18       16.70       21.91      8.27 o 
   2  -2  18       14.09       18.82     11.04 o 
   3  -2  18       17.70       21.40      9.23 o 
   4  -2  18        0.00      -10.37     12.72 o 
   5  -2  18        4.27       14.99     12.99 o 
   6  -2  18      108.84       95.61     13.71 o 
   7  -2  18       98.00      101.19     16.68 o 
  -8  -1  18        0.04        6.19     12.58 o 
  -7  -1  18       53.60       55.43     11.05 o 
  -6  -1  18       33.41       32.66     11.37 o 
  -5  -1  18       23.68       21.93     10.55 o 
  -4  -1  18       19.88       20.87      9.26 o 
  -3  -1  18      351.70      362.94     10.60 o 
  -2  -1  18      150.46      169.11      9.23 o 
  -1  -1  18        1.48       12.31      8.79 o 
   0  -1  18        0.70        2.62      8.05 o 
   1  -1  18      449.87      481.53     13.61 o 
   2  -1  18        1.03        7.95      9.93 o 
   3  -1  18      168.65      169.58      9.68 o 
   4  -1  18       16.96       16.08     11.81 o 
   5  -1  18        0.57        6.61     13.05 o 
   6  -1  18       28.67       33.95     13.04 o 
   7  -1  18       37.25       31.56     20.32 o 
  -8   0  18        0.15        1.89     10.69 o 
  -7   0  18       13.05       11.39     10.57 o 
  -6   0  18      324.10      321.68     10.68 o 
  -5   0  18       30.94       31.67     11.58 o 
  -4   0  18        7.02       11.67      9.30 o 
  -3   0  18       62.06       66.68      9.09 o 
  -2   0  18       39.96       38.88      8.98 o 
  -1   0  18       96.60      115.48      8.92 o 
   0   0  18      365.76      390.40     11.62 o 
   1   0  18       31.69       34.74      8.95 o 
   2   0  18      180.15      199.77     11.66 o 
   3   0  18       64.95       75.53     11.63 o 
   4   0  18       38.24       43.05     10.70 o 
   5   0  18      124.13      137.38     12.41 o 
   6   0  18        5.01       -3.02     13.62 o 
   7   0  18        0.05       -0.29     16.60 o 
  -8   1  18       16.87       20.98     12.47 o 
  -7   1  18       23.99       33.53     11.55 o 
  -6   1  18       39.90       48.31     10.92 o 
  -5   1  18       30.93       32.21      9.64 o 
  -4   1  18       24.90       30.92      8.58 o 
  -3   1  18        6.98       14.58      9.79 o 
  -2   1  18       31.61       40.56      9.63 o 
  -1   1  18      221.85      228.35     10.37 o 
   0   1  18       11.21       13.90      7.75 o 
   1   1  18       33.28       34.60     10.06 o 
   2   1  18       34.29       42.53     10.27 o 
   3   1  18        9.78       10.13      9.60 o 
   4   1  18        0.19        7.70     12.25 o 
   5   1  18        0.03        6.38     12.22 o 
   6   1  18        2.64        3.78     13.33 o 
  -8   2  18       69.55       70.45     12.33 o 
  -7   2  18        1.97        7.97     11.50 o 
  -6   2  18       50.61       58.91      9.93 o 
  -5   2  18        3.98        4.65      8.87 o 
  -4   2  18      169.28      177.04      9.01 o 
  -3   2  18       96.88      120.32     10.32 o 
  -2   2  18      198.26      207.97     10.33 o 
  -1   2  18       74.11       82.23     10.07 o 
   0   2  18        9.12       16.09     11.20 o 
   1   2  18      214.37      234.41     13.36 o 
   2   2  18      423.58      455.96     11.49 o 
   3   2  18       68.38       80.28     12.25 o 
   4   2  18       12.65       14.60     14.75 o 
   5   2  18        0.01        3.82     11.83 o 
   6   2  18       23.53       14.95     15.11 o 
  -8   3  18        1.10       -2.64     11.50 o 
  -7   3  18       62.31       73.96     11.95 o 
  -6   3  18       36.64       44.01     11.36 o 
  -5   3  18      124.76      134.10     12.15 o 
  -4   3  18       49.05       50.65      9.48 o 
  -3   3  18      126.32      106.39      9.54 o 
  -2   3  18       56.91       56.33     10.22 o 
  -1   3  18      537.18      585.98     14.70 o 
   0   3  18       14.26       11.90     11.57 o 
   1   3  18       19.19       23.46     11.65 o 
   2   3  18      350.61      358.59     10.78 o 
   3   3  18        9.88       12.36     11.19 o 
   4   3  18       51.36       55.79     11.85 o 
   5   3  18       45.69       37.86     12.53 o 
  -8   4  18        3.27       -3.00     14.41 o 
  -7   4  18       52.56       60.05     10.40 o 
  -6   4  18       72.12       58.89     11.60 o 
  -5   4  18      159.18      168.04     10.51 o 
  -4   4  18      161.59      161.51     11.02 o 
  -3   4  18        0.76        1.03     10.63 o 
  -2   4  18       31.71       38.21     11.77 o 
  -1   4  18       97.45       93.18     10.04 o 
   0   4  18       24.37       22.23      9.90 o 
   1   4  18      158.31      157.35     12.30 o 
   2   4  18      120.05      119.49     11.53 o 
   3   4  18        0.77        0.97     11.60 o
[truncated: 22,652 more chars]
